# Supplementary material for: The association between the quality and quantity of carbohydrate intake and the size, depth, and Wagner grade of diabetic foot ulcers in patients with type 2 diabetes
Source: PLoS One. 2025 Jun 11;20(6):e0323537. doi: 10.1371/journal.pone.0323537 (PMC12157089; doi:10.1371/journal.pone.0323537)
Supplement: S1 Dataset — (XLSX) [file pone.0323537.s001.xlsx]

## Sheet: Sheet1
ID	Gender(0=female, 1=male)	marital status(1=single, 2=married, 3= divorced, 4=died)	Weight	Covid(1=yes, 2=no)	Smoking(1=yes, 2=no)	more than 2 years of diabetes (1=yes, 2=no)	insulin (1=yes, 2=no)	foot ulcer infection(1=yes, 2=no)	Debridement (1=yes, 2=no)	neuropathic_screening_measure(1= normal, 2=reduced, 3=absent)	Offloading(1=yes, 2=no)	shoes(1=suitable, 2= not suitable)	socks (1=suitable, 2=not suitable)	CARBGm	TDFGm	POTmg	IRONmg	CALCmg	MAGmg	ZINCmg	SELmg	Vemg	Vamg	THIAmg	RIBOmg	NIACmg	VB6mg	FOLUg	VB12Ug	VCmg	VDUg	VKUg	MET_PA	Ulcer_length	Ulcer_width	Ulcer_depth	ABI	wagner	tertile_carb(1 <225.7, 2: 225.7-302.3, 3>302.3)	Lavash bread(iranian B)	Barbari bread(iranian B)	Sangak bread(iranian b)	Taftoon Bread(iranian B)	French bread	whole grain bread	Sugar bread	rice	spaghetti	vermicelli
1	1	2	110	2	2	1	1	2	1			2	2	455.7	22.4	3537.78	29.87	923.53	328.81	20.2	0.16	3.95	8.44	3.76	2.7	43.93	3.65	246.58	5.07	72.52	0	205.35	394	0.31	0.25	0		2	3	180	0	0	0	280	0	0	240	125	0
2	0	2	83	1	2	1	2	2	1			2	2	192.77	16.67	2198.33	12.41	285.35	204.07	16.82	0.05	1.58	3.05	1.61	0.92	21.69	1.81	129.88	5.15	54.95	0	215.85	0	0.24	0.16	0		2	1	60	0	0	0	0	0	0	228	0	0
3	0	2	76	1	2	1	1		1			2	2	350.44	26.16	3372.34	33.05	2063.33	342.86	19.56	0.07	3.19	6.81	2.51	3.57	26.39	3.06	184.42	6.95	108.69	0	82.67	225	0.02	0.02	0	0.81	1.5	3	0	0	60	0	180	0	0	216	0	0
4	1	2	90	2	2	1	2		1			2	2	237.06	9.26	2353.96	15.17	376.77	157.74	11.49	0.07	3.89	6.53	1.8	1.02	17.77	1.48	118.66	4.2	64.23	0	19.43	338	0.17	0.13	0.04		2	2	0	0	90	0	0	0	0	0	0	0
5	1	3	85	2	2	1	1	2	1			2	2	157.07	6.1	1500.76	12.43	371.06	199.97	7.48	0.04	1.12	3.07	1.33	1.2	13.57	0.71	110.37	2.1	17	0	1.38	75	0.17	0.07	0		2	1	0	0	0	0	0	180	0	120	0	0
6	1	1	115	1	2	1	2		1		2	2	2	310.36	11.79	2132.45	31.5	365.76	153.96	17.59	0.07	2.58	6.15	2.32	7.93	56.36	2.79	668.99	129.19	62.6	0	4.76	788	0.08	0.07	0		2	3	0	0	450	0	0	0	0	0	0	0
7	1	2	103	1	2	1	1	2	1	3	1	2	2	88.43	9.18	2413.73	7.66	291.78	187.94	12.66	0.02	1.01	5.56	0.85	1.22	23	1.32	156.32	5.02	79.24	0	122.44	0	0.14	0.1	0		2	1	0	30	0	0	0	0	0	0	0	0
8	0	2	85	1	2	1	1	2	1	3	1	1	1	116.67	7	1986.24	12.2	654.37	189.46	16.14	0.06	1.14	6.48	1.24	2.15	18.62	1.29	162.03	6.54	35.53	2.51	28.82	0	0.23	0.12	0.18	1.17	2	1	0	60	0	0	0	0	0	144	0	0
9	0	2	65	2	2	1	1	2	2	3	2	2	2	183.88	9.71	2700.7	6.91	718.69	179.53	7.05	0.03	3.12	4.02	1.02	1.67	12.72	1.53	113.73	4.38	44.85	5.02	128.33	0	0.22	0.17	0	1.26	2	1	38.4	0	0	0	0	0	0	0	0	0
10	0	4	75	2	2	1	1	2	1	3	2	2	2	195.22	22.64	3862.93	16.49	755.29	183.56	10.28	0.03	1.59	4.82	1.74	1.85	19.86	3.65	172.84	5.66	188.65	2.51	21.26	0	0.06	0.05	0	1.11	2	1	0	0	90	0	0	0	0	0	0	0
11	0	2	66	1	2	1	1	1	2	3	2	2	2	176.85	20.19	1995.75	17.98	482.92	198.23	9.81	0.01	1.12	3.33	1.07	1.16	18.99	0.96	120.07	4.43	66.62	0	101.75	0	0.63	0.24	0.29	1.13	3	1	0	0	150	0	0	0	0	0	0	0
12	1	2	80	2	2	1	2	2	1	1	1	1	1	183.46	5.94	1575.32	13	463.84	129.44	12.68	0.06	1.54	2.95	1.61	1.28	18.92	1.66	92.57	4	58.52	0	12.98	3150	0.08	0.06	0		2	1	120	60	0	0	0	0	0	0	0	0
13	0	2	115	1	2	1	2							201.57	9.94	1458.89	10.82	523.53	134.96	2.62	0.01	1.69	3.21	1.16	0.74	11.25	0.76	80.51	0.9	31.81	2.51	90.07	0	0.25	0.25	0		0	1	120	0	60	0	0	0	0	0	250	0
14	0	2	88	1	2	1	1	2	1	2	1	1	2	300.47	26.08	3145.91	16.97	487.03	264.69	13.34	0.2	16.61	9.66	2.04	1.75	25.5	2.38	293.47	3.36	101.33	0.25	225.09	0	0.23	0.18	0.01	1.17	2	2	120	0	60	0	0	0	0	0	250	0
15	1	2	75	1	1	1	1	2	1	3	2	2	2	327.61	35.06	3521.31	29.05	561	374.17	18.46	0.18	4.25	4.49	2.36	1.37	24.97	2.05	394.33	4.41	51.21	0.16	327.84	0	0.38	0.38	0	1.16	2	3	30	0	0	0	0	0	0	480	0	0
16	1	2	77	1	2	1	1	2	1	3		2	2	336.08	22.38	2767.81	18.03	1503.14	426.86	16.55	0.11	2.98	6.63	3.14	2.51	22.19	2.3	272.36	5.13	124.51	2.51	56.71	338	0.89	0.56	0	1.35	2	3	0	0	180	0	0	0	0	456	0	0
17	1	2	100	2	2	2	1	1		3		2	2	360.5	17.18	1833.98	19.55	662.53	199.45	11.02	0.11	2.85	3.95	2.76	1.55	26.12	1.48	173.53	3.06	45.25	0	40.05	0	0.08	0.08	0.14	1.13	3	3	0	0	600	0	0	0	0	480	0	0
18	1	2	80	2	2	1	1	2	1	3	1	2	1	311.61	21.19	2237.66	11.64	743.97	184.41	7.56	0.01	1.83	5.26	1.73	1.41	20.43	1.26	194.33	3	150.13	0	90.19	0	0.25	0.24	0	1.18	2	3	240	0	0	0	0	0	0	0	0	0
19	1	2	90	2	1	1	2	2	1	2	1	2	2	197.89	7.8	2988.53	10.86	954.05	255.18	13.78	0.11	3.64	3.83	1.66	1.79	19.99	1.46	251.06	4.21	160.83	2.51	102.56	263	1.29	0.8	0	1.18	2.25	1	0	0	0	0	0	30	0	288	0	0
20	0	2	60	2	2	1	2	2	1	3	2	2	2	166.43	11.85	2014.21	10.88	416.24	179.95	10.26	0.05	1.53	3.44	1.48	1.13	16.42	1.28	186.08	3.83	47.06	0	195.14	225	0.2	0.13	0	1.07	2	1	0	0	60	0	0	0	0	204	0	0
21	1	2	86	2	1	2	2	2	2	2		2	2	274.41	20.57	3341.5	13.07	525.71	236.28	10.81	0.09	3.91	5.96	2.11	1.25	21.04	2	287.94	2.28	268.41	0	252.01	150	0.63	0.54	0	1.13	2	2	0	0	45	0	0	0	0	300	0	0
22	0	2	70	2	2	1	1	2	1	3	1	2	2	190.77	7.6	1609.67	12.61	624.09	158.09	11.97	0.09	3.02	3.83	1.76	1.45	22.08	1.38	111.32	2.91	36.78	0	109.11	0	0.33	0.15	0	1.19	2	1	0	0	120	0	0	0	0	324	0	0
23	0	2	90	1	2	1	1		1		1	1	1	150.51	11.36	1445.23	9.67	526.61	160.86	6.61	0.04	1.41	2.76	1.28	1.2	14.28	1.01	129.09	1.3	42.05	0	32.2	0	0.18	0.15	0.28	1.1	2	1	0	0	120	0	0	0	0	108	0	0
24	1	2	90	1	2	1	1		1	2	1	2	2	197.61	11.86	1933.42	14.63	692.22	198.07	18.84	0.08	2.15	3.03	1.92	1.53	22.81	1.72	173.12	6.22	99.3	0	27.36	0	0.11	0.05	0	1.02	1.66	1	0	0	99	0	0	0	0	336	0	0
25	1	2	101	2	2	1	1	2	1	3	1	2	2	223.83	9.44	2419.99	13.57	1280.7	241.04	10.96	0.11	1.83	4.64	1.89	2.55	18.48	1.16	206.3	4.61	44.86	2.51	40.14	3150	0.99	0.81	0	1.24	2	1	0	0	150	0	0	0	0	240	0	0
26	0	3	72	1	1	1	2		1	3	1	2	2	197.16	22.4	2022.82	10.3	453.11	173.47	8.15	0.07	3.68	4.43	1.47	1.06	13.07	1.11	246.55	2.08	150.86	0	99.87	0	0.28	0.18	0	1.17	2	1	0	0	60	0	0	0	0	168	0	0
27	0	2	98	1	2	1	2	2	1	3	2	1	1	193	14.26	2348.5	8.95	205.81	132.67	5.71	0.07	3.77	5.23	0.91	0.76	12.59	1.19	223.39	0.32	74.2	0	122.27	263	0.61	0.63	0		2	1	0	0	0	0	0	0	0	120	0	0
28	0	2	93	1	2	1	2		1	3	1	2	2	276.05	21.26	5053.2	16.96	1633.06	384.03	14.35	0.05	3.56	3.65	2.13	2.89	26.4	2.36	516.61	3.71	152.41	0	476.04	0	0.58	0.44	0	1.31	2	2	0	0	150	0	0	0	0	0	0	0
29	0	2	70	2	2	1	1	2	1	3	1	1	1	335.56	37.32	4843.02	18.09	1095.61	362.67	15.92	0.04	4.49	5.12	1.98	1.96	19.27	2.68	504.76	5.13	219.27	0	516.86	0	0.1	0.04	0	1.24	2	3	0	0	150	0	0	0	0	0	0	0
30	0	2	104	2	2	1	1	2	1	3	1	2	2	251.42	22.36	2287.76	8.86	358.08	131.86	3.69	0.04	5.03	3.9	1.1	0.9	11.39	1.05	102.9	0.66	80.48	0	29.6	0	0.21	0.11	0	1.09	2	2	0	0	120	0	0	0	0	0	0	0
31	0	4	75	2	2	1	1	2	1	3	1	2	2	215.82	13.39	3259.23	12.46	657.51	273.59	15.94	0.03	1.38	3.75	1.46	1.53	22.72	2.17	182.79	5.82	47.37	0	277.38	0	0.11	0.1	0	1.12	2	1	0	0	60	0	0	30	0	120	0	0
32	0	2	82	1	2	1	1		1	2	1	2	2	250.36	19.14	3114.71	13.93	771.11	209.02	11.63	0.04	4.39	4.73	1.41	1.27	16.03	1.65	200.47	4.6	161.19	0	191.26	0	0.36	0.23	0		2	2	0	0	0	88	0	0	0	120	0	0
33	1	2	65	2	2	1	1	2	1		1			234.16	25.31	2524.36	17.91	785.39	307.84	15.01	0.21	4.41	4.97	1.56	2.03	16.02	1.3	334.83	4.12	21.82	0	152.79	0	0.09	0.05	0		2	2	0	0	0	0	0	150	0	0	125	150
34	1	2	111	2	2	1	2	2	1	2	1	2	2	360.95	21.02	2848.39	15.55	1335.58	251.27	11.28	0.06	2.02	4.82	2.49	1.97	19.51	1.22	254.48	4.73	180.03	0	68.22	788	0.25	0.19	0	1.12	2	3	0	0	300	0	0	0	0	216	0	0
35	0	2	94	2	2	1	1	2	1	2	1	2	2	200.42	26.47	3154.13	11.25	450.74	227.53	13.4	0.07	3.29	5.87	1.36	1.48	24.75	1.85	234.02	4	186.76	0	133.49	0	0.06	0.04	0.03	1.27	2	1	0	0	60	0	180	0	0	216	0	0
36	1	2	95	2	2	1	1	2	1	1	2	2	2	129.94	11.77	1120.46	5.92	388.22	121.06	2.56	0.01	0.58	2.12	0.93	0.62	7.44	0.61	138.06	0.52	108.72	0	13.56	0	0.95	0.71	0.5	1.09	2	1	0	0	150	0	0	0	0	0	0	0
37	0	4	85	2	2	1	2	2	2	2	2	2	2	121	4.84	1001.88	5.6	597.39	108.7	3.75	0	1.12	0.52	0.61	0.94	6.36	0.28	38.42	1.48	10	0	6.03	0	0.13	0.08	0		2	1	0	0	30	0	0	99	0	0	0	0
38	1	2	80	2	2	1	1			2		1	1	151.2	5.91	2250.29	11.97	324.81	169.67	4.44	0.06	2.54	2.32	2.3	1.74	7.57	0.35	208.74	20.1	129.29	0	1.6	0	0.21	0.17	0		2	1	0	0	0	0	0	51	0	240	0	0
39	1	2	75	2	2	1	2	2	1	3	2	2	2	135.46	7.06	1661.51	10.22	596.39	174.51	6.71	0.06	1.92	2.77	1.18	1	13.15	0.79	109.03	1.67	49.76	0	13	1575	0.5	0.15	0.79	1.32	3	1	0	0	0	55	0	0	0	240	0	0
40	1	2	95	1	2	1	2		1	3	1	1	1	229.96	35.37	4210.9	17.71	754.59	259.94	7.2	0.05	2.68	4.19	2.51	1.21	11.88	5.98	306.17	1.44	310.78	0	109.09	0	0.17	0.17	0.19		2	2	0	0	0	0	0	0	0	120	0	0
41	1	2	69	2	2	1	2	2	1		1	2	2	317.75	13.59	1849.23	8.67	894.67	150.56	6.47	0.05	3.29	3.54	1.98	1.52	18.43	1.36	141.21	2.11	149.22	2.51	41.74	1050	0.05	0.04	0	1.45	2	3	0	300	0	0	0	0	0	120	0	0
42	0		70	1	2	1	1	2	1	3	1	2	2	310.3	16.65	3726.61	16.75	805.24	259.03	16.81	0.04	2.54	3.98	1.91	1.59	25.35	2.04	192.22	5.99	71.94	0	346.75	0	0.04	0.02	0	1.17	2	3	0	0	150	0	0	0	0	120	0	0
43	1	2	80	2	2	1	1	2	1	3	1	2	2	195.03	15.59	3418.88	13.11	598.71	235.5	8.4	0.07	2.97	5.41	2.52	2.2	12.7	0.84	253.47	22.26	189.16	0	93.47	0	0.21	0.16	0.17	1.31	1.75	1	0	0	30	0	0	0	0	240	0	0
44	1	2	115	1	2	1	1	2		3	2	1	1	792.08	51.6	6165.32	63.74	2700.01	601.97	24.59	0.11	3.28	8.4	6.04	4.88	47.57	2.15	400.66	28.59	390.07	0	52.65	394	0.18	0.09	0	1.26	1.75	3	0	600	300	0	0	0	0	336	0	0
45	0	2	108	2	2	1	1		1	3	1	2	2	235.68	16.74	3641.81	12.88	1263.89	279.54	19.77	0.05	3.08	3.74	1.73	2.12	21.43	1.97	262.15	8.07	105.46	5.02	313.97	0	0.22	0.09	0	0.82	2	2	0	0	90	0	0	0	0	180	0	0
46	1	2	95	2	2	1	2		1	3	1	2	2	441.19	41.45	4147.6	15.27	1431.49	296.16	9.31	0.1	4.86	5.36	3.2	2	23.55	1.72	541	2.47	692.35	0	93.22	1013	0.27	0.18	0	1.16	2	3	0	0	300	0	0	0	0	240	0	0
47	0	2	80	2	2	1	2	2	1	3	1	2	2	236.87	12.21	2838.85	11.52	1202.34	243.59	12.35	0.13	4.06	6.23	1.88	2.1	20.54	1.24	229.35	3.93	143.11	0	32.75	0	0.16	0.12	0		1.88	2	0	90	0	0	0	0	0	408	0	0
48	1	2	85	1	2	1	2	2	1	3	1	2	2	208.04	27.13	3656.16	11.44	898.19	260.33	12.53	0.05	2.04	5.97	1.25	2.06	17.2	1.59	317.68	6.04	253.93	0	128.86	1575	0.17	0.05	0	1.25	1.75	1	0	0	90	0	0	0	0	0	0	0
49	0	2	69	1	2	2	2	2	1		1	2	2	109.77	6.44	2286.1	11.14	408.61	174.28	5.68	0.06	1.42	3.17	1.87	1.75	7.25	0.52	155.77	20.07	11.77	0	14.33	0	0.98	0.48	0	1.03	2	1	24	0	0	0	0	0	0	168	0	0
50	0	2	72	1	2	1	1	2	1	2	1			275.16	21.04	2576.52	20.09	1049.42	186.69	11.98	0.07	2.81	3.96	2.34	1.69	18.23	4.42	260.27	3.92	75.17	0	213.51	394	0.71	0.56	0	1.21	2.62	2	0	0	150	0	0	0	0	168	0	0
51	1	2	85	1	1	1	2		2	2	2	2	2	481.44	4.72	2022	35.25	1415.9	199.19	9.79	0.06	0.73	5.11	4.11	3.82	37.21	4.17	116.47	6.41	49.53	0.86	37.8	6300	0.37	0.25	0	1.13	1.5	3	0	0	0	110	640	0	0	0	0	0
52	1	2	96	2	2	1	2		1		2	2	2	659.71	24.47	3051.56	23.05	1611.43	241.36	9.44	0.07	1.77	5.87	3.47	3	39.62	1.64	282.08	5.82	157.58	0	253.89	0	0.86	0.13	0.27		2	3	720	0	0	0	0	0	0	0	0	0
53	1	2	80	2	2	1	2	2	1	2	1	2	2	225.32	8.25	2310.41	12.52	379.7	153.4	9.08	0.06	2.3	3.88	1.67	1.18	18.22	2.55	95.36	2.28	30.23	0	111.04	0	1.42	1.16	0	1.15	2	1	60	0	0	0	0	0	0	216	0	0
54	0	2	90	2	2	1	1	2	2	3	2	2	2	152.05	15.61	1859.74	11.95	436.42	194.85	6.06	0.09	2.31	7.96	1.31	2.06	13.19	0.99	177.82	1.39	93.8	0	10	0	0.46	0.31	0	1	1.5	1	0	30	0	0	0	0	0	216	0	0
55	0	2	78	2	2	1	2		1	2	1	2	2	306.06	40.87	5194.43	10.68	471.38	263.55	8.06	0.09	4.63	5.96	1.91	0.92	15.66	1.79	403.53	1.7	402.92	0	117.57	525	0.79	0.58	0	1.3	2	3	0	120	0	0	0	0	0	456	0	0
56	1	2	102	2	2	1	1		1	2	2	2	2	237.76	11.28	2743.35	14.44	732.34	217.92	17.07	0.02	1.16	3.8	1.68	1.61	27.22	2.28	136.53	5.35	45.29	0	342.04	263	0.21	0.19	0	1.21	2	2	0	0	210	0	0	0	0	0	0	0
57	1	2	110	2	2	2	2	2	1	2	1	2	2	402.91	22.86	2907.16	27.1	1500.51	293.62	15.81	0.13	3.24	8.66	3.54	3.94	33.58	3.33	424.78	4.93	230.18	0	85.73	1575	0.29	0.2	0		2	3	0	0	198	0	280	0	0	240	0	0
58	1	2	80	1	2	1	2		2	2		2	2	301.02	18.99	2906.07	12.58	1321.19	258.5	12.6	0.07	3.83	4.86	1.86	2.35	16.08	1.48	227.7	5.55	50.78	0	152.22	0	0.16	0.06	0.11	1.18	3	2	0	120	0	0	0	0	0	228	0	0
59	1	2	91	2	2	1	2	1	1	3	2	2	2	215.8	6.65	1700.46	11.51	1003.15	166.39	14.22	0.04	1.6	2.24	1.75	1.69	18.04	1.11	112.74	6.21	36.52	0	28.91	0	1.03	0.83	0.25	1.32	2	1	0	240	0	0	0	0	0	168	0	0
60	1	2	70	2	1	1	2	1	1	2	1	2	2	250.6	8.73	1850.07	13.57	444.02	176.05	9.27	0.15	3.75	6.03	2.12	1.51	22.75	1.24	147.99	1.87	46.25	0	32.49	0	0.5	0.25	0.19	1.21	2	2	0	120	0	0	0	0	0	456	0	0
61	1	2	91	2	2	1	1	2	1	3	1	1	1	330.75	24.65	3492.1	15.48	1348.52	315.87	14.89	0.13	4.75	5.23	2.36	2.14	22.94	1.45	271.15	4.83	151.84	0	38.63	263	0.1	0.09	0.01	1.1	1.75	3	120	0	0	0	0	0	0	444	0	0
62	0	4	85	2	2	1	1	2	1		2			252.57	16.31	3455.1	12.07	1111.37	271.89	15.32	0.04	1.24	3.48	1.4	2.15	18.85	2.4	204.67	6.28	45.52	0	221.58	169	0.03	0.03	0.03	0.77	2	2	0	0	120	0	0	0	0	120	0	0
63	1	2	70	2	2	1	1	2	1	3	1	1	1	201.24	11.56	1682.45	11.62	1085.23	150.47	7.53	0.06	2.32	2.78	1.39	2.41	16.06	0.87	160.32	2.45	129.67	0	31.52	0	0.42	0.27	0.33	0.82	2	1	0	0	120	0	0	0	0	216	0	0
64	1	2	95	2	2	1	1	2	1	3	1	2	1	315.13	18.16	3392.62	15.6	1294.61	282.85	16.04	0.09	4.97	5.17	2.08	2.22	27.56	1.77	183.8	5.29	92.21	0	113.93	1969	0.13	0.13	0	1.16	2	3	180	0	0	0	0	0	0	264	0	0
65	1	2	78	2	2	1	1		1	3	1	2	2	287.65	20.08	2864.39	19.59	828.37	246.27	12.13	0.1	3.61	5.24	1.98	1.7	27.6	1.53	174.8	3.62	72.78	0	132.26	0	0.13	0.04	0.02	1.06	2	2	0	0	0	132	0	0	0	240	0	0
66	0	2	80	1	2	1	2	2	1	3	1	1	1	190.32	16.69	1943.38	8.6	723.58	193.9	9.27	0.05	3.44	2.91	1.12	1.17	9.55	0.88	187.54	3.17	30.46	0	19.97	225	0.13	0.09	0.25		0	1	0	0	60	0	0	0	0	168	0	0
67	0	2	80	1	2	1	1	2	1	3	1	2	2	182.61	16.55	2963.82	14.4	909.45	246.51	13.16	0.03	0.43	5.5	1.11	2.3	20.05	1.41	277.51	6.58	71.95	0	128.74	0	0.23	0.17	0.1	1.15	2	1	0	0	0	82.5	0	0	0	0	0	0
68	0	2	70	2	2	1	1	2	1	3	1	2	2	170.76	13.36	2634.85	13.03	720.4	206.93	14.48	0.06	2.57	5.05	1.16	1.55	14.68	1.43	369.4	5.25	53.57	0	371.83	2625	0.2	0.09	0.14	1.16	2	1	0	0	60	0	0	0	0	120	0	0
69	0	2		1	2	1	1	2	1	2	1	2	2	247.86	28.96	2052.34	14.11	791.36	246.72	11.51	0.15	3.63	2.86	1.63	1.53	14.1	0.98	248.05	3.18	18	0	86.09	0	0.37	0	0		2	2	60	0	0	0	0	0	0	240	0	0
70	0	2	85	2	2	1	1		1	3	1	2	2	194.2	8.07	2039.76	9.15	714.46	173.62	8.03	0.04	0.98	3.27	1.31	1.26	11.65	1.32	114.6	3.46	41	0	151.71	0	0.1	0.09	0	1.17	1.75	1	0	0	120	0	0	0	0	120	0	0
71	1	2	80	1	2	1	1	2	1	3	1	2	2	332.81	18.4	3231.53	17.66	1320.73	231.74	12.22	0.05	3.14	3.68	2.58	1.96	25.06	4.45	141.05	4.57	57.14	0	208.15	788	0.13	0.06	0	1.31	2	3	240	0	0	0	0	0	0	168	0	0
72	1	2	90	2	1		2		1	3	1	1	1	304.39	11.93	2863.58	16.22	1161.29	253.19	14.76	0.11	2.68	3.78	2.31	2.01	20.85	1.39	190.61	6.44	29.7	0	184.7	394	0.38	0.25	0	1.19	2.5	3	0	0	150	0	0	0	0	444	0	0
73	1	1	103	2	1	1	1	2	1	2	1	2	2	130.42	3.63	1284.58	6.25	945.53	101.62	4.55	0.02	0.22	1.85	0.87	1.53	7.13	0.41	88.66	3.22	23.1	2.51	24.22	131	0.95	0.62	0	1.25	2	1	0	0	150	0	0	0	0	0	0	0
74	0	1	82	1	2	1	1	2	1	3	1	1	1	220.03	11.74	3105.3	14.16	608.5	230.77	18.58	0.03	1.02	3.13	1.52	1.26	23.49	1.98	142.86	6.4	60.12	0.17	236.38	1969	0.08	0.01	0.06		2	1	0	0	120	0	0	0	0	120	0	0
75	0	2	64	2	2	1	2		1	3	1			226.26	24.09	3544.91	13.48	265.1	253.5	13.5	0.07	1.51	4.67	1.71	1.36	23.67	1.78	229.87	5.16	112.18	0	193.93	0	1.6	0.93	1.95	1.11	2	2	0	60	0	0	0	0	0	216	0	0
76	1	2	74	2	2	1	2	2	1	3	2	2	2	278.08	27.09	3884.94	16.59	1522.87	373.62	18.91	0.17	4.18	7.19	1.93	3.03	25.92	1.97	341.71	7.29	49.3	2.51	232.03	131	0.59	0.13	0.26		3	2	0	0	120	0	0	0	0	120	0	0
77	0	2	67	1	2	1	1		1	3	1	2	2	225.52	35.59	3364.63	15.09	552.81	302.98	12.88	0.07	2.68	4.28	1.57	1.55	20	1.83	331.77	3.92	108.92	0	223.52	263	0.27	0.15	0.02	1.23	2.5	1	0	0	90	0	0	0	0	0	0	0
78	1	1	58	1	2	1	1	2	1	2	1	2	2	226.48	8.72	2162.98	10.5	548.3	172.87	9.56	0.06	2.54	4.72	1.46	0.97	17.7	1.22	108.55	2.86	29.49	0	197.7	525	0.6	0.35	0		2	2	0	0	120	0	0	0	0	240	0	0
79	1	1	80	1	2	1	1		1	2	1	2	2	219.24	12.82	2165.38	9.07	749.21	161.72	7.66	0.04	2.75	2.6	1.43	1.2	12.23	0.91	177.51	3.21	130.46	0	101.44	263	0.18	0.07	0	1.17	2	1	0	0	120	0	0	0	0	168	0	0
80	1	2	82	1	2	1	1	2	1	3	1	2	2	202.76	24.18	3570.28	12.78	853.04	264.84	12.29	0.02	1.19	4.23	1.41	1.85	22.55	1.49	285.9	4.85	190.01	0	159.45	0	1.68	0.65	0.04	1.13	2	1	0	0	120	0	0	0	0	0	0	0
81	0	2	74	2	2	1	1	2	1	3	1	2	2	228.51	15.9	3484.26	10.32	971.99	229.08	8.64	0.08	4.52	15.83	1.32	1.8	15.62	1.21	164.33	2.31	130.82	2.62	37.06	113	0.56	0.28	0	1.11	2	2	0	0	30	0	0	0	0	240	0	0
82	0	4	71	2	2	1	2		1	3	1	1	1	366.95	17.24	3413.58	18.56	682.51	223.4	9.9	0.12	3.54	7.99	2.59	1.68	23.53	4.1	155.45	2.1	52.16	0	89.29	2625	0.5	0.24	0	1.25	2	3	0	0	150	0	0	0	0	420	0	0
83	0	4	75	1	2	1	1		1	2	1	1	1	232.35	19.64	2554.64	16.11	587.85	190.91	6.81	0.06	2.87	10.21	1.75	1.25	18.39	1.12	235.8	2.11	85.24	0	112.51	0	0.13	0.04	0	1.28	1.5	2	0	0	0	110	0	0	0	240	0	0
84	0	2	85	2	2	1	1	2	1	2	2	2	2	312.84	16.48	2385.54	15.75	726.6	173.59	7.45	0.06	5.7	10.01	1.94	1.59	19.2	1.34	195.78	2.47	56.13	0.05	168.07	1575	3.38	0.43	0	1.27	0	3	90	0	60	0	0	0	0	240	0	0
85	1	2	78	2	1	1	2		1	3	1	2	2	293.23	18.88	4165.02	27.84	1553.54	319.84	15.36	0.11	16.02	17.08	2.46	2.99	29.33	2.03	342.91	5.3	195.68	3.96	221.31	338	0.29	0.25	0.03	1.36	3	2	0	0	0	110	0	0	0	360	0	0
86	0	2	79	2	2	1	1	2	1	2	1	2	2	301.31	17.81	2661.78	13.74	776.72	224.1	12.42	0.08	3.25	7.82	1.76	1.7	20.12	1.59	156.79	3.66	51.73	0	29.65	0	0.06	0.03	0	1.2	2	2	120	0	0	0	0	0	0	240	0	0
87	0	4	76	2	2	1	1		1	2	1	2	2	322.13	13.05	2325.53	27.22	623.5	211.23	9.14	0.06	1.57	7.87	2.37	1.51	21.39	1.91	200.12	2.37	46.62	0	137.62	0	0.13	0.08	0.13	1.34	1	3	0	0	120	0	160	0	0	180	0	0
88	0	4	71	1	2	1	1	2	1	2	1	2	2	288.17	14.12	3020.28	18.46	459.28	236.26	11.25	0.05	1.2	7.82	2.03	1.56	24.58	1.88	149.43	3.83	87.86	0.38	76.84	600	0.13	0.06	0	1.14	1	2	60	0	0	0	160	0	0	120	0	0
89	0	2	89	1	2	1	1	2	1	3	1	2	2	368.54	12.32	3077.07	16.98	896.26	161.32	7.02	0.08	2.4	14.52	1.95	2.07	17.77	3.9	145.93	2.7	46.46	0	66.88	0	0.48	0.35	0	1.15	2	3	48	0	0	110	0	0	0	240	0	0
90	0	2	92	1	2	1	2	2	1	3	1	2	2	381.37	16.96	3411.73	22.03	432.9	264.55	10.93	0.11	4.52	12.09	2.12	1.38	24.95	2.21	162.67	2.97	140.88	0	48.6	45	0.19	0.19	0	1.13	2	3	60	0	0	0	0	60	0	398.4	0	0
91	1	2	70	2	1	1	2	1	1	3	1	2	1	237.05	12.51	2104.6	18.5	784.93	217.61	9.68	0.05	1.54	5.26	1.71	1.63	22.61	0.91	150.4	2.79	94.76	0	92.31	450	0.09	0.06	0.09	1.1	2	2	90	0	60	0	0	90	0	180	0	0
92	0	2	80	1	1	1	2		1	3	1	2	2	336.51	20.55	3025.73	19.61	867.04	266.61	9.25	0.1	4.14	9.22	2.43	1.77	23.57	1.85	210.51	2.79	77.84	2.51	247.21	3600	0.04	0.04	0	0.8	1	3	0	0	150	72.6	0	0	0	300	0	0
93	1	2	65	2	2	1	2	2	1	3	1	2	2	292.8	20.63	3008.93	18.4	733.39	264.17	10.44	0.08	2.67	14.95	1.98	1.4	18.61	1.23	220.45	3.44	125.36	0	60.28	2700	0.31	0.19	0	1.15	2	2	0	150	0	0	0	0	0	300	0	0
94	1	2	72	1	2	2	2	2	1	2	1	2	2	214.64	10.06	1566.35	10.33	585.09	140.93	8.23	0.05	2	11.44	1.47	1.09	15.91	1.06	96.8	3.45	47.66	0	91.09	450	0.15	0.1	0.03	1.24	2	1	79.2	75	0	0	0	0	0	175.2	0	0
95	1	4	85	1	2	2	2	2	1	3	1	2	2	216.52	15.11	2712.31	13.74	1274.51	245.11	7.92	0.03	1.48	8.16	1.45	2.25	13.27	1.62	179.4	3.93	75.58	2.83	212.1	0	0.08	0.03	0	1.31	1	1	0	0	150	0	0	0	0	0	0	0
96	1	2	72	2	2	1	1	1	1	3	1	2	2	364.03	22.11	3312.15	21.22	692.33	244.28	7.84	0.06	3.46	12.34	2.17	1.27	25.97	1.37	228.35	1.86	216.44	0	95.93	4725	0.11	0.1	0	1.25	2	3	79.2	177	0	36.3	0	0	0	187.2	0	0
97	0	2	95	2	2	1	2	2	1	3	1	2	2	266.11	19.35	2045.75	18.59	719.67	221.51	9.16	0.05	1.65	5.15	2.03	1.53	19.33	2.39	129.64	2.02	61.01	0	16.44	113	0.11	0.09	0	1.27	2	2	0	0	120	0	0	90	0	165.6	0	0
98	1	4	80	1	2	1	1	1	1	3	1	2	1	455.31	30.64	3860.38	35	1087.68	319.48	10.95	0.05	2.29	12.18	2.62	1.69	27.64	2	206.08	3.48	207.31	0	167.66	1800	0.49	0.47	0	1.07	2	3	60	198	90	33	0	0	0	158.4	0	0
99	1	2	88	2	1	1	2	1	1	3	1	2	2	374.58	19.54	2274.92	15.59	534.47	179.68	7.12	0.09	2.88	25.47	1.63	1.42	20.14	1.27	168.82	1.11	63.8	0	23.04	10500	1.56	1.25	0.43	1.21	2.33	3	60	0	0	55	0	0	0	240	0	0
100	0	4	83	2	2	1	1		1	3	1	2	2	319.96	20.28	3139.76	19.21	447.09	291	8.5	0.11	2.89	14.54	2.5	1.23	22	1.49	92.57	1.77	42.56	0.05	142.62	0	0.29	0.18	0	1.11	2	3	60	0	120	0	0	0	19.8	192	75	0
101	1	4	65	2	2	1	1	2	1	3	1	2	2	319.16	14.55	2487.59	15.31	847.21	194.94	6.29	0.07	2.52	13.92	1.72	1.47	20.16	1.01	110.15	2.51	72.31	2.94	76.76	300	0.2	0.1	0	1.09	2	3	84	0	0	88	0	0	0	180	0	0
102	1	2	65	1	1	1	2		1	2	1	2	2	266.03	10.09	1825.7	8.59	652.37	147.76	4.7	0.05	1.94	7.21	1.76	1.14	15.02	1.51	96.56	1.6	102.99	0	109.16	338	0.25	0.13	0	1.19	2	2	150	0	0	0	0	0	0	194.4	0	0
103	1	2	72	1	2	1	2		1	2	1	2	2	285.22	13.09	3145.48	10.01	1098.94	235.35	6.97	0.08	4.24	8.37	1.57	1.81	15.74	0.93	159.92	3.26	118.61	4.8	33.04	300	0.15	0.13	0	1.21	2	2	84	33	0	0	0	0	0	319.2	0	0
104	1	2	94	2	1	1	1	2	1	3	1	1	1	401.97	22.56	3109.7	20.04	947.62	240.01	9.56	0.06	2.84	14.44	2.46	1.69	27.66	1.61	240.3	3.37	96.2	0.04	314.99	563	0.45	0.23	0	1.07	2	3	159.6	0	210	0	0	0	0	160.8	0	0
105	0	4	80	1	2	1	1	2	1	2	1	2	2	321.34	19.86	1911.54	15.2	598.7	141.83	5.1	0.07	2.24	7.95	2.24	0.96	18.9	1.53	185.52	1.72	186.77	0	37.58	113	0.44	0.36	0	1.04	2	3	159.6	0	102	0	0	0	0	240	0	0
106	0	4	92	2	2	1	2	2	2	3	2	2	2	282.2	18.93	2537.01	20.44	813.25	205.5	11.91	0.1	11.9	20.14	1.96	1.71	25.13	1.95	206.64	4.51	71.18	1.12	182.83	225	0.13	0.09	0	1.09	2	2	91.2	0	0	66	16	0	0	240	0	0
107	1	2	103	2	1	1	1	2	1	2	2	2	2	376.88	19.08	3347.22	19.43	849.92	296.15	15.67	0.17	3.98	18.67	2.84	2.19	35.74	2.34	359.71	5.52	91.12	0	213.92	0	0.25	0.18	0.04	1.22	2	3	60	90	90	0	0	0	0	408	0	0
108	0	4	70	2	2	1	1	1	2	3	2	1	1	308.24	23.09	2562.67	15.69	748.4	256.24	6.5	0.15	4.5	6.55	2.17	1.21	16.25	1.2	218.39	1.44	135.56	0.35	212.34	0	1.19	0.75	0.94	0.56	2.5	3	159.6	0	0	0	0	0	0	240	125	0
109	1	3	85	2	2	1	1		1	2	1	2	2	285.68	14.04	2690.16	16.49	459.22	221.73	7.82	0.07	2.97	15.93	2.15	1.25	20.86	1.19	206.01	6.86	150.93	0.09	101.93	23	0.15	0.14	0.08	1.29	2	2	0	0	90	55	0	49.8	0	240	0	0
110	1	2	93	2	2	1	1	2	1	2	1	1	1	417.7	16.12	2634.46	15.97	992.03	201.05	8.38	0.09	1.86	12.55	2.83	1.75	28.89	1.66	191.44	3.21	122.12	0	212.33	225	0.11	0.08	0	1.27	2	3	300	90	0	0	0	0	0	240	0	0
111	1	2	80	2	1	1	2		1	2	1	1	1	263.02	10.35	1438.6	15.42	714.02	136.63	6.07	0.06	1.9	13.53	1.78	1.27	19.69	0.91	98.96	1.74	91.73	0.96	59.49	4050	0.38	0.2	0	1.43	2	2	60	120	90	0	0	0	0	180	0	0
112	0	4	90	1	2	1	1		1	3	1	2	2	368.71	15.31	2460.3	21.21	683.9	185.22	12.74	0.08	1.78	14.78	2.36	2.4	33.18	1.3	233.87	21.45	50.2	0	164.27	563	0.37	0	0	1.23	2	3	210	120	90	0	0	0	0	120	0	0
113	1	2	67	1	2	1	1		1	3	1	2	2	266.94	25.55	2727.23	23.4	811.54	299.21	7.34	0.05	1.05	10.34	1.9	1.18	16.12	1.53	133.72	1.22	117.13	0	144.14	506	0.5	0.24	0	1.06	2	2	60	0	90	0	0	15	0	158.4	0	0
114	1	2	75	1	2	1	1	2	1	2	1	2	2	231.48	11.4	2327.09	14.62	365.06	193.81	7.87	0.06	1.8	6.79	1.54	1.28	17.85	0.97	158.48	1.8	49.86	0	63.98	563	0.14	0.1	0	1.37	2	2	60	0	0	0	0	60	0	184.8	0	0
115	1	1	81	1	2	1	1	2	2	3	1	2	2	209.6	11.41	1591.34	11.41	392.96	106.74	4.75	0.04	2.26	9.08	1.13	0.76	12.89	0.71	97.7	1.49	111.97	0.23	35.24	0	0.88	0.63	0.2	0.5	3	1	24	0	60	55	0	0	0	120	0	0
116	0	2	87	1	2	1	1	2	2	3	1	2	2	299.31	14.37	2559.65	15.85	441.9	200.65	6.8	0.09	2.78	12.24	2.32	1.33	18.65	1.68	160.69	6.28	75.4	0	24.37	225	1.5	0.79	0	0.77	2.5	2	90	0	60	0	0	0	0	348	0	0
117	0	2	68	1	2	1	2		1	3	2	2	2	196.59	14.01	1976.05	10.67	624.16	184.69	5.96	0.07	2.6	11.33	1.33	1.02	11.75	0.78	155.08	1.79	73.82	0.83	15.45	0	0.07	0.04	0	0.62	3	1	36	0	60	0	0	0	0	240	0	0
118	0	2	58	2	2	1	1	2	1	2	1	2	2	219.04	24.53	2518.71	19.69	484.72	251.18	8.52	0.11	3.06	12.3	1.59	1.92	19.48	1.39	232.09	20.5	130.38	0	135.46	1013	0.04	0.03	0	1.21	1	1	60	0	51	0	0	0	0	103.2	82.5	0
119	1	2	78	1	2	1	1	1	2	3	1	2	1	349.31	20.72	4226.25	16.19	1830.01	385.54	13.16	0.08	2.58	13.75	2.53	2.5	22.89	1.45	279.35	5.32	129.07	2.85	200.53	0	0.25	0.31	0.31	1.23	3	3	90	90	72	0	0	0	0	240	0	0
120	1	2	110	2	2	1	1	2	2	2	2	2	2	549.42	40.03	6564.94	30.67	1765.38	518.95	22.44	0.14	5.45	25.5	4.02	3.78	41.77	3.88	432.81	7.19	178.26	3.39	230.86	338	0.1	0.08	0	1.3	2	3	156	111	90	0	0	0	0	300	0	0
121	0	2	80	1	2	1	1	2	1	3	1	2	2	341.92	18.16	2022.6	17.55	792	181.29	8.12	0.07	6.91	12.56	2.39	1.66	25.5	1.45	192.32	3.09	81.7	0.92	152.35	450	0.44	0.29	0		2	3	150	60	102	0	53.2	0	0	158.4	0	0
122	0	2	78	2	2	1	2		1	3	1	2	2	335	18.57	2910.09	16.58	784.42	233.44	8.67	0.08	2.42	8.65	2.29	1.67	23.42	1.79	302.35	2.69	223.46	0	166.28	0	0.04	0.02	0	1.25	2	3	90	90	90	0	0	0	0	180	0	0
123	1	2	86	1	1	1	1		1	1	1	2	2	359.87	17.35	1992.62	14.47	711.08	175.37	6.75	0.07	2.26	7.41	2.28	1.14	22.28	1.08	131.29	1.81	98.57	0.12	115.95	39	0.11	0.09	0	1.29	2	3	87.6	102	120	0	0	0	0	247.2	0	0
124	0	1	78	1	2	1	1	2	1	1	2	2	2	106.96	6.27	717.16	4.63	319.59	62.18	3.16	0.04	1.5	11.68	0.69	0.56	7.05	0.36	52.23	1.16	14.66	0	15.46	0	1	0.67	0.27	1.02	2.25	1	36	0	30	0	0	0	0	108	0	0
125	1	2	77	1	1	1	2		1	2	2	2	2	342.35	17.52	2473.47	14.24	952.72	219.58	10.39	0.09	3.23	10.91	2	1.7	24.59	1.01	161.97	2.86	100.39	0.17	31.54	150	0.15	0.08	0		2	3	159.6	60	0	0	0	0	0	249.6	0	0
126	1	2	58	2	2	1	1		2	2	1	2	2	245.82	14.47	2495.78	13.89	772.82	229.48	11.87	0.06	2.38	11.81	1.5	1.45	18.94	1.42	207.48	4.04	89.82	0.75	110.59	0	0.89	0.66	0.06	1.22	2.5	2	36	30	30	0	0	0	0	175.2	0	0
127	0	2	85	1	2	1	2	2	1	3	1	2	2	396.65	19.25	2529.9	19.36	598.32	233.03	7.47	0.14	3.15	9.02	2.76	1.49	28.41	1.26	196.49	2.46	102.42	0.12	183.92	450	0.13	0.06	0	1.2	2	3	159.6	51	69	0	0	0	0	470.4	0	0
128	1	2	69	2	2	1	1		1	3	1	2	2	236.58	16.7	3080.19	13.48	732.44	244.96	10.34	0.09	6.2	10.73	2.06	2.08	19.22	1.8	198.28	8.73	64.54	1.18	174.77	9495	0.11	0.08	0.38	1.23	3	2	24	0	51	0	38.8	0	0	230.4	0	0
129	0	2	83	1	2	1	1	1	1	2	1	2	2	274.21	14.47	1936.05	9.82	499.19	137.86	4.81	0.05	2.88	7.91	1.69	1.02	14.76	1.31	186.37	1.36	134.89	0	48.95	0	0.63	0.33	0.4	1.29	2.5	2	0	180	0	0	0	0	0	180	0	0
130	1	2	160	1	1	2	2	2	2	3	2	1	1	432.28	26.51	3137.11	22.88	957.78	306.83	15.73	0.24	5.91	10.64	3.28	2.29	34.96	1.91	289.89	5.57	209.95	0	50.95	0	0.37	0.32	0.08	1.29	2	3	39.6	180	99	0	0	0	0	360	187.5	0
131	1	2	104	1	2	1	2	2	1	2	1	1	1	277.76	21.77	2611.01	15.1	694.67	294.92	10.07	0.08	2.79	40.11	1.67	1.32	22.84	1.4	320.74	2.48	88.68	0	139.22	0	0.19	0.1	0	1.19	2	2	120	0	90	0	0	0	0	120	0	0
132	1	2	76	1	1	1	2		1	3	1	1	1	269	14.75	2787.59	13.09	1071.42	225.12	9.77	0.08	6.39	14.38	1.93	2.28	21.26	1.4	319.48	4.82	119.78	3.83	187.22	0	0.08	0.06	0.08	1.18	3	2	144	0	30	0	0	0	0	180	0	0
133	1	1	68	2	1	1	1		1	3	2	2	1	286.65	12.04	3514.52	13.66	778.51	171.55	7.61	0.05	2.04	5.58	1.8	1.81	15.23	3.56	145.57	7.7	30.88	2.06	88.59	338	0.17	0.04	0.35	1.05	2	2	58.8	0	60	0	13.2	0	0	122.4	0	0
134	1	3	85	1	2	1	2	2	1	3	1	2	2	269.07	17.52	1983.65	11.69	481.18	179.49	7.89	0.09	1.78	29.25	1.9	1.18	22.42	1.18	225.34	1.19	97.07	0	92.05	0	0.29	0.29	0.04	1.23	2	2	60	198	0	0	0	0	0	180	0	0
135	1	2	80	2	1	1	1		2	2	2	1	1	387.96	18.99	2893.75	16.57	724.61	224.44	7.51	0.09	4.13	22.61	2.27	1.33	23.37	1.74	253.71	1.88	86.33	2.64	212.31	1013	0.29	0.25	0	1.26	2	3	120	60	90	0	0	0	0	240	0	0
136	0	2	65	1	2	1	2	2	1	3	1	1	1	209.96	11.23	2634.89	12.72	727.39	221.95	6.97	0.08	2.5	9.75	1.5	1.42	14.76	1.17	134.57	2.28	105.88	2.51	117.18	563	0.25	0.25	0	1.17	2	1	36	0	60	0	0	60	0	81.6	57.5	0
137	0	4	67	2	2	1	2	2	1	3	1	2	2	221.11	13.6	1985.17	9.6	1104.1	184.63	8.08	0.04	0.77	5.66	1.34	1.65	15.19	0.87	158.09	3.46	38.13	0	68.85	0	1.52	0.79	0	1.28	2	1	159.6	0	0	25.3	0	0	0	60	0	0
138	0	2	86	1	2	1	1	2	1	2	1	2	2	283.03	20.4	2794.86	13.27	801.73	252.12	8.8	0.07	2.41	9.1	1.91	1.4	19.64	1.25	166.48	2.23	146.7	1.36	91.78	0	0.94	0.88	0	1.02	2	2	60	0	90	0	0	30	0	180	0	0
139	1	2	68	2	1	1	2		1	2	1	1	1	352.96	18	3585.99	12.44	894.72	283.05	11.4	0.05	2.79	11.03	1.79	1.85	22.68	1.62	254.44	3.93	66.25	1.77	194.82	7875	0.29	0.21	0	1.36	2	3	90	90	0	0	0	0	0	120	0	0
140	1	2	80	1	2	1	1	2	1	3	1	2	2	293.61	16.42	3350.88	16.27	1488.56	292.44	12.91	0.1	3.04	18.39	2.19	2.61	23.96	1.84	289.45	5.65	90.52	4.68	194.95	1838	0.44	0.27	0	1.19	2	2	60	0	90	0	40	0	0	240	0	0
141	0	2	67	1	1	1	2		1	3	1	2	2	254.86	20.04	2910.33	17.54	806.58	287.86	7.87	0.07	2.05	10.12	2.01	1.56	15.03	1.27	122.22	2.27	40.61	1.25	31.37	2100	0.17	0.03	0.02	1.26	2	2	0	0	90	55	0	0	0	240	0	0
142	0	2	84	2	2	1	1	1	1	3	1	2	2	130.92	12.6	1908.01	10.15	299.42	147.08	5.92	0.04	0.89	7.81	0.79	0.79	12.59	0.86	106.03	1.43	57.52	0	101.54	1313	0.16	0.11	0	1.19	2	1	0	0	0	55	0	0	0	48	0	15
143	1	2	62	2	2	1	1		1	1	1	1	1	267.03	19.48	2383.06	15.63	459.67	245.99	9.77	0.13	20.22	40.73	1.75	1.41	22.38	1.37	291.45	2.13	50.99	2.92	14.33	338	0.23	0.08	0.04		2	2	60	0	60	0	0	0	0	237.6	0	0
144	0	2	87	1	2	1	1		1	3	1	1	1	233.65	13.28	1552.51	12.28	384.19	165	7.91	0.1	2.68	13.95	1.71	0.99	23.82	0.93	129.38	2.6	91.6	0	43.61	0	0.19	0.1	0	1.07	2	2	150	0	0	0	0	0	0	244.8	0	0
145	1	2	64	2	1	1	2		1	3	1	1	1	311.7	16.53	2548.87	13.89	645.62	221.17	8.89	0.08	2.86	12.9	2.08	1.41	20.88	1.2	221.48	2.79	200.15	1.25	92.97	338	0.21	0.13	0	1.26	2	3	68.4	111	0	0	0	0	0	211.2	0	0
146	1	2	105	1	2	1	2		1	3	1	2	2	459.57	19.9	2036.07	24.48	637.74	209.73	10.51	0.08	2.93	8.69	2.78	1.32	30.24	0.99	150.79	3.08	80.19	0.35	56.85	11340	0.13	0.04	0.03	1.44	2	3	60	138	192	0	0	0	0	319.2	0	0
147	1	2	68	2	2	1	2	1	1	1	1	2	2	179.15	12.48	1819.03	9.33	346.74	150.99	4.59	0.08	2.5	7.9	1.52	0.72	10.68	1.45	70.71	0.29	33.2	0	10.6	3443	0.48	0.36	0	1.21	2	1	36	0	0	0	0	0	0	360	0	0
148	1	2	102	2	2	1	1	2	1	3	1	2	2	259.98	26.38	2949.45	17.23	697.74	260.49	9.79	0.06	1.5	28.6	1.83	1.55	19.95	1.59	385.22	2.65	352.98	0	49.99	1013	0.8	0.39	0	1.35	2	2	72	0	90	0	53.2	0	0	0	0	0
149	0	3	51	1	2	1	1		1	2	1	2	1	159.17	7.9	975.97	6	196.62	78.6	3.96	0.05	2.43	1.62	1.05	0.5	11.86	0.58	54.66	0.61	29.2	0	21.87	844	0.03	0.02	0	1.18	2	1	24	90	0	0	0	0	0	168	0	0
150	1	2	90	1	2	1	2		1	3	1	2	2	447.23	10.61	1854	15.19	699.59	108.83	5.15	0.06	1.19	9.29	2.72	1.29	30.24	1.85	132.6	1.93	64.19	0	165.93	8100	0.25	0.25	0	1.35	2	3	0	450	150	0	0	0	0	96	0	0
151	1	2	70	1	2	1	1		2	3	1	2	2	302.8	15.55	2217.4	13.33	692.54	156.26	6.32	0.08	3.29	15.54	1.86	1.27	20.29	0.93	111.47	2.32	110.88	2.51	36.64	900	0.04	0.04	0		1	3	79.2	0	150	0	0	0	0	240	0	0
152	1	2	88	1	2	1	2	2	1	2	2	1	1	237.48	13.46	2094.36	14.42	492.73	161.69	7.81	0.06	13.96	13.13	1.69	1.25	22.12	1.07	264.91	1.69	124.71	0.2	109.35	844	0.38	0.13	0	0.84	2	2	159.6	0	0	33	0	0	0	187.2	0	0
153	1	2	80	2	2	1	1		1	3	1	1	1	271.31	12.2	1672.72	12.67	647.73	153.23	8.98	0.14	3.68	10.22	1.73	1.4	19.95	0.8	126.15	3.89	70.36	2.05	51.5	0	0.13	0.09	0.07	1.17	2	2	60	0	120	0	0	0	0	182.4	125	0
154	1	2	86	1	2	1	2	2	1	3	1	2	2	181.69	17.03	2115.48	12.72	567.36	229.22	7.63	0.07	1.71	31.06	1.27	0.88	15.31	1.02	202.01	1.91	167.58	0	42.74	0	0.26	0.14	0	0.5	2	1	90	0	0	0	0	0	0	180	0	0
155	0	2	77	1	2	1	1	1	1	3	1	1	1	260.81	14.9	1724.41	14.96	434.27	162.26	5.1	0.05	2.34	9.13	1.73	0.79	17.48	0.98	195.98	1.06	78.45	0	250.67	844	0.33	0.2	0	1.26	2	2	79.2	0	120	0	0	39.9	0	180	0	0
156	1	2	73	1	2	1	2		1	3	1	2	2	232.88	21.71	3256.45	13.21	634.6	304.13	8.83	0.07	2.39	12.32	2.07	1.1	18.05	1.3	163.58	1.43	139.39	0.83	93.62	0	0.05	0.03	0	1.31	2	2	60	69	0	0	0	0	0	225.6	0	0
157	1	2	70	2	1	1	2	2	1	3	2	1	1	307.95	16.8	1942.38	19.52	642.21	184.66	6.24	0.08	1.84	9.9	2.21	1.35	21.18	0.84	152.57	1.82	87.07	0	21.62	0	0.42	0.29	0	0.5	2	3	180	0	90	22	0	0	0	237.6	0	0
158	1	2	92	1	1	1	2	2	1	3	1	1	1	376.81	23.64	3902.49	18.42	1423.88	318.67	13.58	0.07	8.01	10.3	2.28	2.48	26.03	1.8	305.09	5.32	183.11	2.57	205.45	1125	0.27	0.27	0	1.23	2	3	36	120	120	0	0	19.8	0	127.2	0	0
159	1	2	72	1	2	1	1	2	1	2	2	1	1	229.01	11.25	1713.54	12.46	626.03	179.87	8.08	0.04	1.48	12.71	1.48	1.28	21.33	0.73	131.82	2.5	51.41	0	39.89	0	0.85	0.58	0.05		2.33	2	60	90	75	0	0	0	0	120	0	0
160	1	2	95	1	2	1	1	2	1	3	1	1	1	231.79	13.78	1476.89	13.38	862.86	176.94	8.49	0.06	1.8	7.25	1.74	1.54	20.23	0.96	154.17	2.95	101.51	0.83	29.11	19	0.07	0.04	0	1.25	2	2	84	0	120	27.5	0	0	0	134.4	0	0
161	1	2	93	2	2	1	1	2	1	3	1	2	2	226.08	10.06	1201.94	11.39	535.75	122.41	5.08	0.05	1.42	8.62	1.53	0.98	15.69	0.76	94.82	1.66	32.93	0.04	47.32	911	0.08	0.05	0.01	1.23	2	2	72	0	150	0	0	0	0	151.2	0	0
162	1	4	95	2	2	1	1	1	2	2	2	2	1	232.51	13.11	2126.99	12.31	835.77	195.92	9.65	0.11	2.97	8.85	1.98	1.45	19.41	0.92	179.52	3.42	137.45	0.83	58.57	2250	0.19	0.19	0.09	1.23	3	2	24	0	60	0	0	0	0	420	0	0
163	0	2	75	1	2	1	2	2	1	2	1	2	1	258.57	14.36	1913.14	10.93	1059.33	178.9	7.3	0.06	1.94	9.93	1.67	1.71	13.72	1.38	154.7	2.92	55.64	1.77	143.93	1181	0.36	0.18	0		0	2	0	0	120	0	53.2	0	0	180	0	0
164	0	2	83	1	2	1	1		1	3	1	2	2	205.77	16.65	1608.91	11.78	318.99	199.96	5.81	0.1	2.47	24.93	1.44	0.8	13.41	0.95	219.57	0.4	67.69	0.23	102.22	675	0.26	0.17	0	1.24	2	1	0	0	60	0	0	60	0	240	0	0
165	1	2	87	1	2	1	1	2	1	3	1	2	2	449.58	18.96	2249.17	18.74	534.25	173.4	5.09	0.07	1.89	24.36	2.36	1.05	30.08	1.3	263.72	0.61	72.46	0	267.22	1181	0.13	0.03	0	1.26	2	3	399.6	120	0	0	0	0	0	0	0	50
166	1	2	72	1	2	1	2	2	1	3	1	2	2	325.23	15.37	2703.17	15.93	1009.05	246.72	10.1	0.11	2.64	5.78	2.57	2.28	21.72	0.91	157.62	11.04	57.58	2.62	25.54	338	0.4	0.39	0	1.29	2	3	48	90	60	0	0	0	0	268.8	0	0
167	0	2	75	1	2	1	1		1	3	1	2	2	353.98	12.14	2289.22	16.53	768.84	157.45	6.58	0.07	1.88	8.32	2.16	1.14	26.24	0.92	97.38	1.52	75.22	0.83	33.17	1755	0.38	0.33	0.17	1.18	2.33	3	279.6	0	60	0	0	0	0	240	0	0
168	0	2	96	2	2	1	2	2	1	3	1	2	2	262.18	10.33	2299.35	11.98	870.74	165.96	8.49	0.07	1.82	14.12	1.65	1.55	15.84	2.4	145.62	3.04	49.81	1.37	83.96	0	0.15	0.09	0		2	2	24	0	120	0	53.2	0	0	153.6	0	0
169	0	2	75	2	2	1	1	2	1	3	2	2	2	358.26	18.23	2431.24	18.93	913.75	217.27	15.39	0.05	1.48	13.31	2.53	1.96	37.59	1.13	240.01	6.61	54.92	0	105.89	0	0.34	0.26	0	1.2	2	3	300	0	90	0	0	0	0	158.4	0	0
170	1	2	78	1	2	1	1		1	3	1	2	2	202.28	11.2	1330.3	10.86	313.23	111.45	6.93	0.04	1.68	14.75	1.28	0.9	18.44	0.77	118.23	2.44	64.07	0	48.4	0	0.44	0.17	0	0.84	2	1	48	0	180	0	0	0	0	74.4	0	0
171	1	1	124	1	1	1	2		1	3	2	2	2	469.88	27.23	4362.58	31.69	1338.51	357.89	22.35	0.13	3.52	21.4	3.08	4.39	40.66	3.56	506.83	41.42	207.15	2.51	105.57	0	0.73	0.52	0.08	1.03	1.5	3	60	90	0	82.5	0	0	0	360	0	0
172	1	2	79	1	2	2	2	2	1	2	1	2	2	277.57	18.47	3456.65	17.03	710.52	274.31	14.71	0.09	2.85	7.61	2.42	1.64	24.42	2	247.53	5.46	166.66	0	67.9	0	1.45	1.2	0	1.3	2	2	36	120	0	0	0	0	0	312	0	0
173	0	3	112	1	2	1	1	2	1	3	1	1	1	339.27	19.31	3373.58	18.73	1096.5	239.64	9.75	0.09	2.49	29.53	2.65	2.19	23.89	2.71	228.09	9.5	43.18	1.66	73.39	0	0.31	0.21	0	1.05	2	3	84	0	180	33	0	0	0	192	0	0
174	1	1	70	1	1	1	1	1	1	3	1	2	2	322.06	15.55	2950.86	13.84	590.71	228.52	6.59	0.06	2.49	13.34	2.28	1.08	19.22	2.09	187.25	1.3	42.95	0	346.3	3038	0.29	0.15	0.14	1.43	2.5	3	0	300	0	0	0	0	0	182.4	0	0
175	1	2	90	1	1	1	1		2	2	2	2	2	354.46	7.47	4943.39	22.19	1079.98	327.01	14.55	0.17	4.26	3.6	1.81	2	29.01	1.87	100.96	3.11	39.94	5.02	19.71	0	0.5	0.46	0	0.76	2	3	0	0	0	0	0	0	0	552	0	0
176	1	2	83	2	2	1	1	1	1	2	2	1	1	283.9	23.22	3149.25	15.01	1074.55	282.11	10.37	0.08	2.74	9.18	2.06	1.61	17.39	1.04	192.27	3.38	132.82	0	76.67	506	0.44	0.35	0.05	1.26	2	2	48	0	60	22	0	0	0	288	0	0
177	1	2	85	1	2	1	2	1	1	3	2	1	2	276.65	15.93	1849.43	20.04	768.36	190.68	9.27	0.05	1	13.14	1.93	1.49	24.61	1.22	209.05	2.72	52.21	1.66	51.93	563	0.4	0.34	0.44	1.23	1.5	2	24	0	120	110	52	0	0	96	0	0
178	0	2	82	1	2	1	1	2	1	3	1	2	1	282.53	17.44	2871.45	17.93	675.61	248.3	8.79	0.09	7.58	13.59	2.18	1.21	17.29	1.22	259.27	2.21	63.28	0.78	211.16	1958	0.28	0.15	0	1.27	2	2	36	0	90	0	0	0	0	360	0	0
179	0	4	60	1	2	1	2	2	1	3	1	1	1	209.85	18.51	2713.74	13.42	788.1	277.59	11.44	0.09	4.02	16.77	1.79	1.56	18.35	1.09	211.84	2.71	108.04	0.86	47.25	0	0.94	0.4	0	1.22	2	1	0	60	60	0	0	0	0	240	0	0
180	1	2	66	1	1	2	2	2	2	2	1	1	2	275.54	21.69	3708.43	16.1	979.66	324.7	12.11	0.08	2.5	14.44	2.03	1.68	19.35	1.34	218.83	4	233.1	2.51	24	506	0.19	0.15	0	1.27	2	2	60	60	0	0	0	0	0	240	0	0
181	1	2	90	2	2	1	2		1	3	1	2	2	498.22	27.63	3612.39	35.37	1499.45	356.1	15.94	0.11	1.9	22.83	3.09	2.98	37.56	1.72	351.5	5.74	89.09	0.83	91.11	0	0.06	0.02	0.02	1.22	2	3	60	0	150	220	0	0	0	158.4	0	0
182	1	2	94	1	2	1	2	1	1	2	1	2	2	268.02	19.71	3506.92	19.72	895.84	354.82	15.66	0.08	2.39	17.77	2.36	2.22	29.28	1.71	265.83	4.75	72.16	0.83	125.69	2250	0.63	0.54	0	1.27	2	2	60	0	60	0	0	60	0	180	0	0
183	1	2	90	1	1	1	2	2	1	3	1	2	2	343.55	23.41	3195.23	17.03	661.27	246.86	11.47	0.13	5.22	11.67	2.77	1.77	24.65	1.42	266.27	9.28	224.72	0	87.91	0	1.21	0.81	0	1.08	2	3	0	66	99	0	0	0	0	420	0	0
184	0	4	50	1	2	1	2	1	1	2	1	2	2	229.01	19.11	2477.52	12.59	701.52	185.53	7.48	0.07	2.37	8.96	1.38	1.21	14.5	1.19	227.74	2.31	123.21	0	160.59	0	0.24	0.19	0.33	1.19	2	2	0	0	90	36.3	0	0	0	120	0	0
185	1	2	80	1	2	1	2	2	1	3	1	2	2	281.05	13.93	2059.16	16.29	666.49	176.97	10	0.09	6.06	14.25	2.18	1.6	25.58	1.28	207.17	3.15	116.38	1.07	76.2	1733	0.95	0.45	0	1.26	2	2	90	0	99	0	53.2	30	0	237.6	0	0
186	1	2	81	1	1	1	1	2	1	3	1	2	2	161.91	12.33	2010.15	11.33	738.39	197.24	7.26	0.02	1.4	8.13	1.48	1.24	14.32	1.13	184.87	1.56	28.68	0	289.06	2700	1.4	0.86	0.42	1.26	2.25	1	60	90	0	0	0	0	49.8	0	0	0
187	1	2	85	1	1	1	2	2	1	3	1	2	2	267.5	13.94	2252.55	16.65	414.86	147.44	12.84	0.12	2.38	14.62	1.71	1.34	17.99	0.77	155.05	5.29	67.17	0	66.89	0	0.24	0.24	0.25	0.96	2	2	24	75	75	0	0	0	0	240	0	0
188	1	2	90	2	2	1	2	2	1	2	1	2	2	403.11	22.64	2682.95	13.45	770.2	247.28	7.61	0.08	2.9	15.09	2.55	1.28	25.12	1.99	195.35	1.4	82.04	0	286.77	3000	0.17	0.09	0	1.13	2	3	180	120	0	0	0	0	0	240	0	0
189	1	2	100	1	2	1	2		1	3	1	2	2	393.82	22.73	3295.77	17.09	794.73	287.39	13.39	0.11	3.61	19.2	2.77	1.45	28.62	2.13	222.3	3.66	133.64	2.51	202.4	1575	0.09	0.08	0	1.21	2	3	60	90	90	0	0	0	0	360	0	0
190	1	2	70	2	2	1	2	2	1	3	1	2	2	206.51	12.24	2754.93	12.32	639.24	272.67	12.45	0.06	2.41	7.79	1.51	1.46	20.19	1.14	216.56	3.73	62.24	0	167.86	844	0.09	0.05	0	1.1	2	1	0	60	0	0	0	39.9	0	151.2	0	0
191	0	4	55	2	2	1	2	2	1	2	2	2	2	265.07	21.01	1632.54	11.88	483.92	158	5.08	0.02	2.37	8.02	1.58	0.86	16.6	0.99	184.24	1.29	157.58	0	115.41	0	0.04	0.03	0	0.94	1	2	230	0	0	0	0	0	0	0	0	0
192	0	2	73	1	2	1	2	2	1	2	2	2	2	376.71	12.26	2949.32	53.77	801.21	181.54	4.95	0.08	1.96	13.33	2.5	1.25	26.61	1.35	162.42	0.89	75.78	0	24.42	0	0.34	0.23	0	1.17	2	3	0	0	0	285	0	0	0	330	0	0
193	1	2	56	1	2	1	1		1	2	2	2	2	212.76	24.83	2386.69	10.89	719.57	171.49	6.67	0.07	3.92	8.91	0.94	1.22	12.27	1	181.85	2.38	159.61	0	53.31	788	0.08	0.01	0	1.27	2	1	0	0	92	0	0	0	0	0	0	0
194	0	4	113	1	2	1	1		1	2	2	2	2	168.09	12.82	1457.3	8.43	339.58	122.48	3.15	0.02	1.6	6.39	1.1	0.74	10.68	0.67	176.37	0.84	142.4	0	94.8	0	0.5	0.24	0		2	1	0	0	81	0	0	0	0	0	0	0
195	1	2	94	1	1	1	1	2	1	2	1	1	1	168.85	12.03	2755.24	11.05	422.52	209.6	4.66	0.04	1.93	23.33	1.16	0.7	10.63	1.36	253.18	0.52	87.28	0	27.81	0	0.75	0.3	0	0.99	2	1	0	94	0	0	0	0	0	0	0	0
196	1	2	75	2	2	1	2		1	3	1	2	1	306.13	21.32	2841.09	18.18	462.45	347.94	8.66	0.13	3.36	10.62	2.01	1.27	21.29	1.75	184.86	1.22	76.98	0	21.2	1575	0.1	0.08	0	1.22	2	3	0	0	0	0	0	171.25	0	245	0	0
197	0	2	88	2	2	1	1		1	3	1	1	1	162.86	16.84	2682.27	11.76	475.67	205.45	7.75	0.03	3.08	8.42	1.22	1.3	15.94	1.66	337.3	1.38	193.76	0	237.81	0	0.13	0.08	0	1.11	2	1	0	0	0	0	0	106.25	0	45	0	0
198	1	2	103	2	2	1	1		1		2	1	2	92.05	13.77	1891.63	6.45	415.91	156.92	6.62	0.02	1.26	11.57	0.81	1.09	8.27	1.03	180.58	3.17	182.63	0	21.84	788	0.15	0.07	0.12	1.08	2	1	0	0	0	0	0	0	0	0	0	0
199	1	1	125	1	1	1	2	1	1	2	2	2	2	122.68	10.88	2509.11	5.05	797.87	159.73	4.3	0.02	1.85	3.33	0.93	1.47	4.09	0.96	141.87	8.29	143.44	3.61	18.54	1575	0.25	0.16	0.1	1.28	2	1	0	0	0	0	0	0	0	0	0	0
200	1	2	95	1	2	1	2	1	2	3	2	1	1	357.6	40.7	5454.74	15.13	998.53	251.83	9.18	0.04	2.35	13.98	1.49	1.85	12.12	2.12	349.87	2.52	392.15	1.19	133.64	0	1.23	0.67	0.67	1.19	2	3	0	11.5	0	0	0	0	0	0	0	0
201	1	2	82	1	2	1	1		1	2	2	2	2	63.48	6.66	2182.6	8.89	780.72	167.48	6.26	0.01	2.17	11.22	0.62	1.41	8.35	0.66	251.73	3.22	62.43	1.2	223.27	0	0.23	0.15	0.21	1.17	2	1	0	0	11.5	0	0	0	0	0	0	0
202	1	2	86	1	1	1	1		1	2	1	2	2	681.99	20.46	2416.97	27.48	842.42	223.83	14.79	0.09	3.13	9.61	4.66	1.5	49.94	1.26	252.77	5.27	153.74	0.09	126.05	0	0.69	0.37	0	1.16	2	3	0	877.5	0	0	0	0	0	375	0	0
203	0	2	57	2	2	1	1		1	2	2	1	1	179.72	16.71	2846.41	10.38	715.83	211.3	7.18	0.07	2.68	12.78	1.24	1.33	13.65	1.03	174.56	2.36	102.23	2.4	42.72	0	0.03	0.02	0.02	1.13	2	1	0	0	34.5	0	0	0	0	157.5	0	0
204	1	2	75	2	1	1	1		1	3	1	2	2	318.52	27.73	3297.42	12.64	598.68	195.18	4.16	0.07	4.33	10.99	1.72	1.29	10.44	0.99	298.41	0.98	264.78	0	97.51	75	0.08	0.07	0.04	1.06	0	3	0	47	0	0	0	0	0	220	0	0
205	1	1	122	2	2	1	1	2	1	3	1	2	2	328.99	27.82	3586.25	12.83	1012.47	287.84	9.51	0.16	4.21	6.09	2.51	1.67	19.26	1.66	349.14	3.41	418.78	0	16.63	0	0.06	0.06	0.06		2	3	86.25	0	0	0	0	0	0	275	140	0
206	1	2	81	1	2	1	2	2	2	3	2	2	2	196.5	20.19	3527.13	15.73	491.88	245.29	13.21	0.18	5.31	22.66	1.34	1.68	23.47	1.89	374.35	2.75	184.58	0	194.45	150	0.56	0.57	0	1.25	2	1	0	0	69	0	0	0	0	0	200	0
207	0	3	64	2	2	1	1		1	3	1	2	2	135.82	13.46	1891.6	10.73	433.12	171.86	3.54	0.06	4.37	6.47	0.97	1.04	8.12	0.9	312.97	0.86	120.58	0	340.25	225	0.08	0.07	0.02	1.16	2	1	0	0	69	0	0	0	0	0	0	0
208	0	2	85	1	2	1	1		1	3	2	1	1	357.52	33.98	4437.85	25.19	863.98	345.16	7.91	0.15	12.37	16.11	2.41	1.64	22.59	2.82	379.75	0.91	261.59	0.15	222.68	0	0.09	0.05	0	1.17	2	3	0	0	0	105	0	0	60	165	150	0
209	1	4	85	2	2	1	1		1	2	1	2	2	327.82	39.46	3992.2	16.59	696.46	271.16	10	0.11	7.86	13.81	1.99	1.42	14.3	1.69	510.3	2.94	373.7	0	281.74	2363	0.21	0.11	0.03	1.26	2	3	0	0	92	0	0	0	0	167.5	0	0
210	1	2	79	2	2	1	2	2	2	3	2	1	1	272.76	18.37	3931.97	16.33	643.46	213.58	8.75	0.06	2.75	10.93	1.35	1.53	13.78	1.69	166.96	3.39	213.94	0.03	69.62	0	0.05	0.06	0.04		2	2	0	0	104	0	0	80	0	0	0	0
211	1	2	65	1	2	1	1	2	2	3	2	2	1	273.22	12.32	807.72	8.5	320.81	75.93	2.9	0.04	1.69	22.75	1.46	0.45	17.68	0.58	139.45	0.26	62.62	0	7.61	788	0.6	0.33	0	1.15	2	2	172.5	195	0	0	0	0	0	0	0	0
212	1	2	95	1	2	1	1	2	1	2	2	2	2	231.58	30.64	5226.26	19.28	428.33	330.03	9.85	0.09	8.7	13.14	1.78	1.65	27.5	2.31	262.65	0.71	368.91	0.08	43.6	0	0.2	0.2	0.31	1.23	0	2	0	0	104	0	0	0	0	0	70	0
213	1	2	70	2	2	1	2	1	1	3	1	2	2	245.13	20.7	3560.16	13.64	1472.07	298.8	10.26	0.09	1.63	10.98	1.52	2.25	16.12	1.32	205.63	4.28	108.17	2.4	90.64	0	0.34	0.26	0.38	1.17	2.5	2	0	0	69	0	0	34.5	0	110	0	0
214	1	2	81	2	2	1	1	2	1	3	1	2	2	422.71	23.74	3978.91	22.44	1518.7	231.07	9.59	0.11	3.44	6.05	2.97	2.88	31.15	2.89	382.88	2.96	176.89	1.22	267.11	263	0.62	0.5	0.08	1.32	2.5	3	311.5	0	0	0	0	0	0	100	0	0
215	1	1	75	2	2	1	1	2	1	2	1	2	2	397.51	25.71	3773.99	19.12	996.09	274.38	8.42	0.14	2.78	7.91	2.43	1.84	40.94	2.2	314.35	5.72	292.74	0	87.26	0	0.81	0.54	0.14	0.99	2	3	179.5	0	207.5	0	0	0	0	67.5	0	0
216	1	2	94	2	2	1	1		1	3	2	2	2	326.54	23.73	4478.66	19.04	908.44	307.67	9.05	0.11	5.51	17.15	2.67	1.85	26.17	1.92	365.24	1.98	310.47	0.03	97.54	0	0.26	0.21	0		2	3	140	0	0	0	0	0	0	330	0	0
217	0	2	74	2	2	1	1		2	2	2	1	1	166.66	19.86	2599.87	9.69	866.52	203.96	7.42	0.1	2.6	5.54	1.21	1.59	13.44	1.22	221.12	2.05	189.72	1.2	81.73	788	0.08	0.01	0	1.11	2	1	0	0	34.5	0	0	0	0	110	0	0
218	1	2	80	2	2	1	2	2	1	3	1	1	1	417.33	25.68	4316.36	19.9	1473.86	339.26	16.02	0.19	6.57	14.53	2.57	2.59	28.69	1.7	277.41	6.8	215.29	1.2	99.72	338	1.05	1.44	0	1.23	2	3	0	0	156	0	0	0	0	330	140	0
219	1	4	72	2	2	1	1	2	1	3	1	2	2	528.68	26.86	7062.64	28.65	2342.27	630.91	20.02	0.06	8.15	14.22	3.31	4.69	38.74	4.17	398.42	4.63	381.41	1.88	39.08	563	1.23	1.01	0.17	1.38	1.75	3	0	0	0	0	0	424.5	0	0	0	0
220	1	2	65	2	2	1	2	2	1	3	1	1	1	136.23	12.4	2435.59	7.74	989.12	209.53	8.68	0.04	1.45	6.94	0.91	1.6	10.79	0.82	146.28	2.92	124.87	2.93	22.67	0	0.06	0.05	0.13	1.34	2	1	0	0	0	0	0	21	0	82.5	0	0
221	0	2	93	2	2	1	1	2	2	2	2	2	2	183.8	6.09	1604.66	10.33	587.58	138.54	7.63	0.07	2.2	7.79	1.39	1.4	17.53	1.2	98.7	2.04	57.17	0.93	41.17	0	0.58	0.35	0.05	1.21	2	1	0	138	0	0	0	0	0	140	0	0
222	1	2	97	1	1	1	1	2	1	2	2	2	2	286.15	20.14	2969.55	16.46	914.01	223.23	9.53	0.11	4.07	11.34	2.35	1.7	21.92	1.4	343.7	3.59	189.57	1.2	209	338	0.17	0.1	0.08	1.67	2	2	0	0	138	0	0	0	0	412.5	0	0
223	1	2	107	2	2	1	1	2	1	2	1	2	2	155	11.82	2324.12	13.55	826.47	185.25	12.2	0.09	9.39	8.18	1.61	1.71	22.62	2.05	219.56	3.27	118.72	0.1	101.31	0	0.88	0.4	0	1.33	2	1	0	0	46	0	0	0	0	220	0	0
224	1	2	85	2	1	1	1	2	1	2	1	2	2	187.42	12.7	2128.06	10.9	387.6	164.94	6.18	0.04	1.26	16.2	1.51	0.96	16.42	0.82	202.76	2.08	53.76	0	81	0	0.49	0.21	0.19	1.13	2.5	1	0	138	0	0	0	0	0	165	0	0
225	1	2	65	1	2	1	1		1	2	2	2	2	352.18	18.1	4217.29	20.57	803.28	238.09	6.57	0.06	2.34	8.45	2.31	2.14	19.03	2.95	340.66	2.36	264.75	0	91.09	506	0.38	0.19	0	1.19	1	3	0	0	172	0	0	0	0	112.5	0	0
226	0	2	75	1	2	1	1		1	3	2	2	2	409.76	17.48	3428.6	17.34	1296	264.04	12.6	0.09	4.15	13.01	2.58	2.13	27.32	1.44	205.45	4.7	194.69	0	102.59	0	0.41	0.08	0	1.23	2	3	0	195	0	0	0	0	0	367.5	0	0
227	1	2	105	1	2	1	1		2	3	2	1	1	321.92	15.72	2081.85	16.77	756.5	160.67	5.56	0.06	3.65	9.02	2.2	1.23	21.42	0.91	240.91	1.37	90.04	0	172.84	0	0.08	0.07	0	1.32	2	3	86	0	207	0	0	0	0	232.5	0	0
228	1	2	75	2	1	1	1	2	1	3	1	1	1	247.38	16.6	2391.24	16.07	839.07	290.16	7.7	0.04	1.94	9	1.8	1.47	15.71	1.67	265.67	1.24	202.25	0	57.14	525	0.13	0.09	0	0.96	2	2	0	0	46	0	0	0	113.75	120	0	0
229	1	2	93	2	2	1	1		1	3	2	1	1	289.96	21.78	3418.24	15.92	1054.53	266.56	9.41	0.12	3.94	10.7	2.43	2.16	23.95	1.67	238.57	2.79	250.2	3.61	71.62	0	0.42	0.18	0.07	1.17	2	2	105	0	0	0	0	0	0	357.5	0	0
230	1	2	82	2	1	1	1		2	3	2	2	2	380.35	23.83	3320.5	15.8	1027.74	277.07	8.55	0.1	3.62	12.76	2.39	1.77	28.99	1.67	269.28	4.34	169.65	2.4	159.36	0	0.31	0.27	0	1.23	2	3	157.5	144.5	0	0	0	0	0	177.5	0	0
231	1	4	57	2	2	1	1		2	3	2	2	1	354.41	12	3094.45	21.56	1433.54	278.38	12.99	0.08	2.77	11.8	2.83	2.57	32.59	1.89	172.13	5.03	49.84	3.61	148.68	0	0.14	0.15	0	1.31	2	3	157.5	0	0	0	145	0	0	275	0	0
232	0	2	116	1	2	1	1		2	3	2	2	2	179.68	9.44	2484.54	14.31	602.02	193.84	6.73	0.08	2.2	10.84	1.54	1.28	17.42	1.24	148.7	1.87	67.15	1.2	80.7	0	0.13	0.08	0	1.17	2	1	0	0	92	0	0	0	0	115	70	0
233	1	1	158	1	1	1	2	2	1	2	2	2	2	229.86	19.92	2394.42	11.85	674.56	190.71	5.88	0.1	2.44	7.89	1.7	1.24	16.42	1.33	322.41	1.16	248.09	0	272.94	0	0.06	0.05	0.11	0.99	3	2	0	97.5	23	0	0	42	0	110	0	0
234	0	2	67	2	2	1	1	2	1	3	1	1	1	185.96	18.75	1814.7	7.99	448.12	128.7	4.21	0.03	3.96	5.19	1.15	0.72	10.03	0.98	224.74	0.65	207.97	0	192.94	0	1.28	1.03	0	1.23	2	1	0	0	100	0	0	0	0	67.5	0	0
235	1	1	100	2	2	1	2	2	1	3	2	2	2	496.43	22.63	4929.34	37.69	1081.95	248.76	12.33	0.08	3.53	16.41	3.08	2.73	39.55	5.92	189.72	5.41	95.23	0.66	169.68	0	0.09	0.01	0	1.12	2	3	0	0	0	280	145	0	0	67.5	0	0
236	1	2	75	2	1	1	2	1	1	3	2	2	1	344.15	16.55	2782.82	18.01	1380.83	220.31	10.96	0.06	2.74	14.59	2.34	2.11	26.05	1.23	170.44	5.37	100.99	1.2	151.22	0	0.98	1.56	0	0.97	2.25	3	0	0	311.25	0	0	0	0	202.5	0	0
237	1	2	85	2	1	1	1		2	2	2	1	1	277.72	19.76	3274.98	14.88	1059.95	232.38	7.78	0.08	2.81	12.08	1.9	2.02	16.98	1.66	265.62	3.86	171.26	2.4	173.6	1125	0.33	0.11	0	1.23	2	2	0	0	161	0	0	0	0	180	0	0
238	1	2	85	2	1	1	1	2	2		2	1	2	324.66	17.46	2726.52	17.77	739.36	219.15	8.07	0.1	2.4	9.83	2.3	1.51	27.95	1.11	179.15	3.17	128.5	0	75.08	525	0.11	0.13	0	1.33	2	3	0	0	218.5	0	0	0	0	217.5	0	0
239	0	2	75	1	2	1	2	2	1	3	1	2	1	243.51	13.17	1741.59	15.57	571.01	130.67	5.42	0.02	1.67	5.2	1.75	1.25	20.62	0.92	280.36	2.21	65.07	0	290.34	0	0.06	0.09	0	1.19	2	2	262.5	0	0	0	0	0	0	25	0	0
240	1	2	102	2	1	1	1		2	3	2	1	1	277.6	20.23	2805.69	17.06	700.93	246.55	10.18	0.1	7.45	16.36	2.3	1.6	25.02	1.51	253.27	2.89	166.49	0.07	204.75	0	0.25	0.13	0.05	1.06	3	2	69	0	0	0	0	49	0	375	0	0
241	1	2	94	2	2	1	2	1	2	2	2	1	1	252.32	13.06	2171.54	15.81	615.19	147.4	8.7	0.05	2.87	8.38	1.6	1.44	23.93	1.28	155.23	1.28	86.53	0	96.74	150	0.83	0.39	0		2	2	0	0	259.38	0	0	0	0	55	0	0
242	0	4	85	1	2	1	1	2	2	3	2	2	2	310.38	21.66	2447.89	15.64	675.53	192.21	8.1	0.1	3.59	19.31	2.43	1.43	21.9	1.19	324.05	2.98	149.15	0	244.04	0	0.09	0.05	0		2	3	0	23.5	161	0	0	0	0	375	0	0
243	1	2	68	2	2	1	1	1	1	1	1	2	2	271.48	14.3	2057.85	15.97	945.23	174.16	7.54	0.07	2.14	13.08	2.05	1.54	21.24	0.92	161.7	2.32	94.85	0	122.64	1575	0.5	0.39	0.15	1.26	3	2	52.5	0	138	0	0	0	0	247.5	0	0
244	1	2	80	2	2	1	2	2	2	3	2	2	2	300.31	22.35	2496.2	14.28	712.47	190.36	6.3	0.1	3.26	3.89	1.79	1.27	19.25	1.58	203.86	1.45	173.32	0	110.41	0	1.25	1.06	0.21	1.26	2	2	0	0	230.5	0	0	0	0	125	0	0
245	0	2	58	1	1	1	1	2	1	3	2	2	2	186.2	8.85	1646.19	14.27	293.24	131.57	7.17	0.07	4.53	11.6	1.54	1.12	21.31	0.9	156.18	0.95	68.15	0.04	79.89	0	0.85	0.63	0.06	1.16	2	1	52.5	0	92	0	0	0	0	165	0	0
246	0	2	100	1	2	1	1		1	3	1	1	2	218.8	17.11	1978.48	14.11	364.87	161.93	7.4	0.12	1.87	9.93	1.55	0.63	18.79	1.08	182.72	1.53	82.97	0	149.33	0	0.08	0.06	0.02	1.06	2	1	105	0	46	0	0	0	0	207.5	0	0
247	0	2	65	1	2	1	2	1	2	2	2	2	2	177.87	14.3	1572.17	6.9	484.44	103.82	3.49	0.03	2.83	5.56	0.88	0.65	7.23	0.5	113.63	1.34	126.31	0.02	69.38	0	1.35	0.9	1.04	1.19	2.33	1	0	0	69	0	0	0	0	122.5	0	0
248	0	2	95	1	2	1	1	2	1	2	1	2	2	224.9	9.48	2156.61	16.11	688.76	174.57	8.18	0.06	5.36	9.5	1.91	1.77	23.88	1.94	135.73	0.94	76.82	0.05	100.69	0	0.1	0.02	0	1.19	2	1	0	0	69	0	145	0	0	137.5	0	0
249	1	2	94	1	2	1	2	1	1	3	1	2	1	362.46	24.38	2899.79	20.54	646.11	269.15	8.88	0.16	5.91	18.55	3.05	1.45	26.43	1.3	282.19	4.62	285.3	0	93.23	0	0.13	0.08	0.06	1.1	3	3	105	0	0	0	0	0	0	660	0	0
250	0	2	72	2	2	1	1	2	1	3	1	2	1	205.84	19.96	1998.29	12.93	564.13	204.68	6.6	0.1	2.57	6.51	1.44	1.07	15.31	0.97	179.88	1.41	122.5	0	71.64	0	0.58	0.55	0	1.28	2	1	0	0	69	0	0	42.5	0	150	0	0
251	1	2	73	2	2	1	1		2	3	2	1	1	232.29	14.98	1797.53	11.7	432.1	109.58	5.77	0.04	2.81	5.97	1.59	1.03	20.23	0.8	180.48	2.77	131.96	0	93.15	0	0.08	0.08	0	0.88	2	2	210	0	0	0	0	0	0	125	0	0
252	1	2		1	2	1	1	2	1	3	1	2	2	543.19	33.26	3969.74	24.94	1369.03	351.9	11.46	0.08	5.07	17.17	3.86	2.63	32.6	3.49	329.73	3.12	268.88	0	119.7	0	2.43	2.06	0.02	1.26	2.08	3	0	188	0	0	290	0	0	220	0	0
253	0	2	62	1	2	1	2		1	3	1	2	2	209.65	16.76	1723.73	15.8	477.51	127.41	4.35	0.04	3.51	6.51	1.45	0.86	15.65	0.85	240.87	0.67	181.26	0.05	118.48	0	0.33	0.17	0		0	1	0	0	0	140	0	0	0	122.5	0	0
254	1	2	85	2	2	1	1	2	2	3	1	2	1	320.55	16.26	2699.91	17.8	950.34	198.91	11.34	0.07	9.01	13.99	2.16	1.73	33.79	1.55	163.44	1.83	197.69	0.1	14.41	0	0.25	0.19	0	0.49	2	3	276	70.5	0	0	0	0	0	55	0	0
255	1	2	70	2	1	1	2	1	1	2	1	2	2	219.38	5.58	1403.15	11.91	404.43	118.61	6.01	0.07	2.06	4.83	1.87	1.15	18.45	0.52	80.56	5.93	40.64	0	11.67	0	0.29	0.15	0.13	1.21	3	1	0	195	0	0	0	0	0	275	0	0
256	1	2	93	1	2	1	1		1	3	1	2	2	341.26	18.91	3184.03	23.54	932.14	236.26	11.31	0.11	6.17	10.06	2.59	2.06	28.91	1.41	206.9	3.13	212.73	0.69	38.33	0	0.13	0.1	0.04	1.22	2	3	0	0	0	105	0	0	0	345	0	0
257	1	2	97	2	2	1	1	2	1	2	1	2	1	256.42	9.44	2434.31	20.57	661.38	213.57	15.04	0.14	3.82	8.2	2.29	3.25	37.81	1.68	248.54	27.14	82.55	0	22.33	0	0.27	0.3	0.03	1.33	2	2	0	164.5	51.75	0	0	0	0	375	0	0
258	0	2	100	2	2	1	1	1	1	3	1	2	2	136.81	11.81	2178.94	9.26	686.35	159.75	8.23	0.03	1.39	6.92	0.94	1.35	15.11	1.01	161.12	3.18	169.52	0	33.02	0	0.5	0.38	0.08	1.21	2	1	0	0	69	0	0	0	0	50	0	0
259	1	2	70	2	2	1	2	1	1		1	1	2	317.45	17.56	2211.43	20.02	566.63	178.96	11.28	0.07	2.82	9.06	2.39	1.17	27.72	1.26	140.41	2.8	155.57	0	27.33	0	0.17	0.09	0.08	1.42	2.5	3	0	0	334	0	0	0	0	250	0	0
260	1	2	104	2	2	1	1		1	3	1	1	1	399.5	14.21	2231.36	18.8	825.57	171.15	7.03	0.07	2.76	7.19	2.58	1.63	25.32	1.76	264.49	1.4	153.29	0	165.01	0	0.31	0.23	0		2	3	0	195	0	0	145	0	0	250	0	0
261	1	2	84	1	2	1	2		2	3	2	2	2	274.58	16.9	1673.09	15.63	791.21	180.18	9.59	0.08	1.49	15.66	2.06	1.48	24.97	0.71	125.9	4.09	27.98	0	40.97	0	0.09	0.15	0.14	1.22	3	2	201.25	0	0	0	0	0	0	330	0	0
262	1	1	85	1	2	1	2		1	2	1	2	2	173.03	11.42	1626.96	10.84	655.2	164.22	7.07	0.09	1.75	6.5	1.19	1.34	18.85	0.94	107.71	2.64	45.64	0	48.52	0	0.52	0.25	0.04	1.21	3	1	0	0	138	0	0	0	0	100	0	0
263	1	2	100	1	2	1	1	2	1	2	2	2	2	198.58	14	2846.18	18.91	779.28	259.35	16.63	0.12	3.78	11.07	1.85	2.25	34.47	1.79	155.45	2.39	94.95	0	45.39	0	0.25	0.13	0		2	1	0	0	86.25	0	0	0	0	260	0	0
264	0	3	74	1	2	1	1		1	3	1	2	2	244.48	21.81	3215.61	17.82	666.1	214.04	6.94	0.07	4.24	13.67	1.86	1.63	19.97	1.8	327.42	2.54	233.41	0.42	204.87	0	0.04	0.05	0.02	1.17	2	2	0	0	0	52.5	92.5	0	0	110	0	0
265	0	2	80	1	2	1	2		1	2	1	2	1	357.16	28.78	3731.7	15.55	1227.15	271.33	10.42	0.12	4.37	10.11	2.1	1.88	24.57	1.57	256.29	4.3	237.55	1.2	157.9	0	0.37	0	0		0	3	172.5	0	0	0	0	0	0	195	0	0
266	1	2	83	2	2	1	1	2	1	2	1	2	2	171.63	18.03	2079.05	10.97	419.53	156.29	6.47	0.09	1.88	7	1.11	1.08	13.95	0.89	209.13	2.28	116.76	0	93.2	1575	0.14	0.13	0	1.32	2	1	0	0	69	0	0	0	0	110	0	0
267	1	2	95	1	2	1	1	2	1	3	1	1	1	174.24	11.85	1626.94	18.28	349.37	135.81	7.73	0.08	1.27	7.58	1.21	0.87	22.27	0.83	98.34	2.84	57.4	0	63.92	394	0.25	0.24	0	1.21	2	1	0	0	0	140	0	0	0	110	0	0
268	1	2	70	1	2	1	1	1	1	3	1	2	2	265.53	25.78	2940.96	15.26	758.32	270.96	9.49	0.14	5.31	8.17	1.77	1.77	21.27	1.61	281.62	2	289.12	0	136.49	0	0.69	0.63	0	1.23	2	2	0	0	0	0	0	126	0	110	70	0
269	0	2	85	2	2	1	1		1	3	1	2	2	151.12	10.3	1484.97	10.32	520.45	129.92	7.05	0.03	2.46	10.1	1.13	0.97	14.64	0.95	110.63	2.33	95.24	0.03	90.88	0	0.08	0.04	0.02	0.78	2	1	0	0	115	0	0	21	0	80	0	0
270	1	2	48	1	1	1	1		2	3	1	2	2	238.86	20.13	1926.84	13.26	538.74	146.01	6.27	0.07	3.2	6.89	1.64	0.91	17.47	0.96	199.89	1.34	247.94	0	47.48	0	0.54	0.39	0.23	0.49	2	2	143.5	0	0	0	0	0	0	177.5	0	0
271	1	2	97	1	2	1	1	2	1	3	1	1	1	241.3	16.88	3571.21	16.39	462.74	264.57	10.95	0.11	5.15	14.92	1.95	1.59	27.45	2.25	204.18	1.13	160.82	0	38.28	0	0.08	0.01	0.31	1.55	3	2	0	0	46	0	0	0	0	300	0	0
272	0	2	94	2	2	1	2		1	2	1	2	2	129.57	9.44	1590.65	8.24	354.7	130.85	5.94	0.03	1.72	3.54	0.9	0.98	15.41	1.39	109.48	0.95	103.66	0	57.23	0	0.04	0.04	0.08	1.25	3	1	92	0	0	0	0	0	0	55	0	0
273	1	2	105	1	1	1	1		2	3	2	1	1	432.06	20.98	2443.24	18.54	1107.23	185.98	6.86	0.07	2.78	3.68	2.72	1.8	30.73	1.26	205.72	2.36	157.51	1.2	164.52	0	0.28	0.23	0	1.17	2	3	120	0	0	0	0	0	0	220	0	0
274	0	2	80	1	2	1	2		2	1	2	1	1	288.97	21.14	2810.02	12.67	446.46	202.27	4.3	0.09	3.24	6.65	1.91	0.94	18.01	1.58	221.52	0.74	289.56	0	205.08	788	0.37	0	0	0.74	0	2	123	0	0	0	0	0	0	375	0	0
275	1	2	105	2	2	1	1	2	1	2	1	2	2	265.01	13.53	2517.13	16.24	660.56	236.13	11.25	0.12	2.62	9.79	2.11	1.41	23.81	1.42	160.03	3.52	116.54	0	84.73	0	0.04	0.01	0.03		2	2	0	0	131.5	18	290	0	0	100	0	0
276	1	2	84	2	1	1	1	2	2	1	2	1	1	288.8	13.21	2798.34	18.35	827.58	230.32	12.1	0.12	3.99	11.21	2.36	1.81	28.38	2.11	147.85	5.36	155.47	0.5	67.47	0	0.45	0.37	0.02		2	2	0	0	46	0	0	0	0	405	0	0
277	1	2	115	2	1	1	1	2	1	2	1	2	2	399.85	20.34	3434.96	24.46	1110.46	259.01	11.18	0.06	3.19	13.56	3.05	2.39	31.31	3.05	195.73	3.05	210.53	0	132.61	0	0.16	0.18	0.16	1.17	2.5	3	0	97.5	0	0	145	0	0	250	70	0
278	1	2	75	2	1	1	1	2	1	3	1	2	2	283.91	17.84	3820.7	16.86	1208.65	269.12	15.64	0.1	4.09	12.86	2.02	2.04	24.84	2.01	213.06	6.12	198.23	0	97.42	0	1.78	1.18	0.14	1.15	2	2	431.25	0	0	0	0	0	0	125	0	0
279	1	2	74	2	1	1	1		1	2	1	2	2	252.17	19.65	2689.61	17.78	554.83	156	7.85	0.05	5.14	8.38	1.12	1.29	21.56	1.07	140.13	2.18	153.16	0.16	13.22	0	0.1	0.07	0.06	1	3	2	0	0	0	162.5	0	0	0	0	0	0
280	1	2	74	2	2	1	2	2	2	3	2	2	2	45.75	6.78	536.31	3.89	197.52	51.8	2.1	0.05	0.14	0.33	0.28	0.41	4.44	0.41	44.62	0.55	23.21	0	26.34	0	0.28	0.22	0.14	1.26	2	1	0	0	0	18	0	0	0	0	0	0
281	0	2	82	2	1	1	1		1	3	1	1	1	249.32	23.4	4269.24	18.03	1137.87	280.81	8.27	0.05	3.49	8.34	1.97	2.02	20.11	1.71	467.38	2.44	194.3	2.4	433.3	0	0.25	0.17	0	1.18	2	2	0	0	184	0	0	0	0	110	0	0
282	1	2	83	1	2	1	1	2	1	3	1	2	2	471.23	20.11	3803.32	25.75	1532.95	303.17	13.36	0.04	0.91	14.12	3.1	2.46	34.41	1.68	206.19	5.97	84.05	0	170.33	0	0.06	0.06	0.04	1.17	2	3	0	0	459	0	0	42.5	0	120	0	0
283	0	2	82	1	2	1	1		2	3	2	2	2	96.05	8.65	1262.71	7.6	274.55	100.25	5.13	0.04	0.96	6.59	0.85	0.73	12.16	0.65	77.15	1.43	61.17	0	18.65	0	0.54	0.46	0.21	0.85	2.5	1	0	0	69	0	0	0	0	110	0	0
284	1	2	92	2	2	1	2	1	2	3	2	1	2	290.55	23.44	4111.32	18.75	828.55	252.51	12.41	0.09	4.3	16.94	2.13	1.88	26.63	2.16	366.42	2.75	242.05	0	347.83	788	0.65	0.22	0	1.22	2	2	0	0	121.5	0	0	0	0	227.5	0	0
285	1	2	100	1	2	1	1	2	1	3	1	1	1	85.72	4.08	442.6	3.76	222.6	43.3	1.86	0.05	1.46	0.88	0.7	0.5	4.86	0.32	37.63	0.82	20.35	0	11.1	0	0.14	0.08	0.04	1.09	2	1	28	0	0	0	0	0	0	187.5	0	0
286	1	2	95	2	1	1	2	2	1	3	1	2	1	299.45	15.54	4357.82	15.84	1096.07	266.56	12.17	0.04	1.98	8	1.62	1.94	21.65	2.81	230.02	5.53	120.56	0	106.04	0	0.15	0.13	0	1.21	2	2	139.5	0	0	0	0	0	0	147.5	0	0
287	1	2	85	1	2	1	2	2	2	3	2	2	2	163.92	13.24	2038.68	10.99	414.67	155.92	6.47	0.12	3.54	6.12	1.04	1.04	24.14	1.1	120.84	2.45	61.55	0	137.64	0	0.31	0.28	0.29	0.8	0	1	0	0	92	0	0	0	0	110	0	0
288	1	2	105	1	1	1	1	2	2	3	1	2	2	261.25	12.83	3185.81	12.63	1272.59	249.14	13.23	0.1	2.39	12.72	1.57	2.12	18.93	1.44	179.38	5.61	95.17	0	67.44	0	0.18	0.06	0.1	1.25	2	2	0	94	0	0	0	0	0	213.75	70	0
289	0	2	86	2	2	1	1	1	2	3	2	2	2	108.85	14.62	1278.17	7.92	298.03	155.64	5.75	0.09	1.89	4.83	0.76	0.79	10.48	0.96	95.98	0.95	48.51	0	43.01	0	0.18	0.14	0.03	1.13	1.5	1	16	0	0	0	0	0	0	55	35	0
290	0	2	63	2	2	1	2		1	3	1	1	2	209.17	13.12	3325.47	15.34	766.11	223.79	6.69	0.03	1.1	11.38	1.99	1.73	17.88	1.31	259.86	8.08	108.21	0.02	100.73	0	1.27	0.68	0.65	1.11	2	1	57.5	0	161	0	0	0	0	0	0	0
291	1	2	89	2	1	1	1	2	2		2	1	2	156.42	9.79	1636.31	12.02	502.15	127.81	8.17	0.05	2.14	11.67	1.31	1.28	19.02	0.96	205.33	2.21	82.19	0	128.26	675	1.35	1.17	0.24	1.33	2.5	1	0	94	69	0	0	0	0	110	0	0
292	1	2	65	1	1	1	1		2	3	2	2	2	304.36	13.18	4267.28	18.06	1426.16	361.18	16.16	0.09	2.3	9.66	1.92	2.56	25.32	1.43	198.12	6.03	84.8	1.2	28.68	0	0.33	0.25	0.07	1.1	3	3	0	0	0	0	0	85	0	332	0	0
293	1	2	92	1	2	1	1	2	1	3	1	2	2	222.25	15.35	1701.56	16.85	389.98	169.06	6.86	0.07	1.62	6.12	1.53	0.82	15.24	0.8	163.43	1.5	61.08	0.18	73.75	0	0.18	0.16	0.11	1.23	2	1	0	180	0	0	0	0	0	125	0	0
294	0	4	70	1	2	1	2		1	2	2	2	2	91.3	4.6	1705.98	7.67	400.94	128.82	7.64	0.05	1.23	5.43	0.68	0.92	10.96	0.62	94.34	3.03	36.57	0	32.47	0	0.13	0.13	0.04	0.49	2	1	0	0	34.5	0	0	0	0	90	0	0
295	1	2	88	2	1	1	1	2	1	3	1	1	1	175.29	11.26	1675.31	11.75	543	157.54	8.87	0.09	1.79	13.04	1.49	1.32	18.12	0.96	120.88	3.36	39.08	0	76.25	0	0.13	0.1	0.02		2	1	0	0	92	0	0	0	0	281.25	0	0
296	1	2	96	1	1	1	2	2	1	3	1	1	1	255.65	17.94	3406.73	20.34	683.26	206.98	10.01	0.11	1.8	9.92	1.69	1.56	20.25	2.75	177.06	3.31	156.16	0	130.32	0	0.09	0.06	0.04		2	2	0	0	103.5	0	0	0	0	180	0	0
297	0	2	62	2	2	1	2		1	3	1	2	2	191.4	17.19	2879.35	13.59	472.95	237.17	8.78	0.1	4.15	10.19	1.49	1.41	18.49	1.9	209.59	1.63	114.1	0	97.36	0	0.08	0.05	0.08	1.36	3	1	0	0	0	0	0	73.5	0	160	70	0
298	1	2	59	2	2	1	1		2	3	2	2	2	430.53	22.38	3878.53	24.95	1066.55	296.92	19.08	0.21	2.87	16.76	2.89	2.3	37.09	1.25	172.5	7.98	86.18	2.4	42.31	0	0.11	0.08	0.38	1.23	3	3	115	250	0	0	0	0	0	375	0	0
299	0	4	86	1	2	1	1	2	1		1	2	2	216.48	10.76	1943.32	11.87	654.7	135.42	7.09	0.05	1.77	7.54	1.47	1.15	15.04	1.05	134.65	3	75.64	1.37	74.16	0	0.11	0.05	0.31	1.31	0	1	0	0	172.5	0	0	0	0	177.5	0	0
300	1	2	99	1	2	1	1	2	1	3	1	2	2	135.34	13.8	2364.4	11.82	387.52	149.15	6.46	0.08	1.6	7.24	1.04	1.35	18.71	1.01	275.23	1.95	113.96	0	152.61	0	0.48	0.45	0.38	1.35	2.5	1	0	0	138	0	0	0	0	0	0	0
[truncated: 164 more columns]
